# Supplementary material for: 2-Isonicotinoyl-N-phenyl­hydrazine­carbothio­amide dimethyl­formamide hemisolvate
Source: Acta Crystallogr Sect E Struct Rep Online. 2011 Apr 13;67(Pt 5):o1081. doi: 10.1107/S1600536811011950 (PMC3089371; doi:10.1107/S1600536811011950)
Supplement: Supplementary file 2 [file e-67-o1081-Isup2.hkl]

# 
# h,k,l, Fc-squared, Fo-squared, sigma(Fo-squared) and status flag 
# 
data_I
_shelx_title ' shelx in P-1' 
_shelx_refln_list_code          4 
_shelx_F_calc_maximum      462.91 
_exptl_crystal_F_000      1296.00 
_reflns_d_resolution_high  0.8403 
 
loop_ 
 _symmetry_equiv_pos_as_xyz 
 'x, y, z' 
 '-x, -y, -z' 
 
_cell_length_a     9.9009 
_cell_length_b    16.5829 
_cell_length_c    18.6096 
_cell_angle_alpha  99.350 
_cell_angle_beta   91.831 
_cell_angle_gamma  96.454 
 
_shelx_F_squared_multiplier     1.000 
 
loop_ 
 _refln_index_h 
 _refln_index_k 
 _refln_index_l 
 _refln_F_squared_calc 
 _refln_F_squared_meas 
 _refln_F_squared_sigma 
 _refln_observed_status 
   1   0   0       56.28       19.66      3.05 o 
   2   0   0     6989.70     6029.29     50.01 o 
   3   0   0     8005.92     7895.98    116.83 o 
   4   0   0      502.00      620.12     18.89 o 
   5   0   0     1188.65     1266.42     31.88 o 
   6   0   0     3872.28     3772.62     65.42 o 
   7   0   0       27.90       29.96     11.81 o 
   8   0   0      671.45      721.68     96.26 o 
   9   0   0       31.15       18.72     32.67 o 
  10   0   0     1887.31     2194.84    303.83 o 
  11   0   0        9.92       65.08     27.55 o 
 -11   1   0       23.29       90.37     36.30 o 
 -10   1   0      238.48      255.41     51.58 o 
  -9   1   0       66.10       50.26     17.22 o 
  -8   1   0      901.06      919.67    125.94 o 
  -7   1   0       29.73       38.21     12.67 o 
  -6   1   0      162.29      150.80     19.83 o 
  -5   1   0      346.84      454.91     50.43 o 
  -4   1   0     3497.63     3478.82     43.91 o 
  -3   1   0      477.37      429.75     20.46 o 
  -2   1   0      919.83      640.72     25.10 o 
  -1   1   0      172.53      143.21      5.62 o 
   0   1   0       42.46        9.37      4.93 o 
   1   1   0       39.37       17.96      3.96 o 
   2   1   0      417.54      401.81      8.14 o 
   3   1   0       76.92       65.41      7.60 o 
   4   1   0       21.10       35.07      6.31 o 
   5   1   0     2713.90     3023.20     61.92 o 
   6   1   0      857.21      815.69     48.18 o 
   7   1   0        7.97       14.76      9.67 o 
   8   1   0       93.67       93.84     17.39 o 
   9   1   0      108.07      134.57     41.75 o 
  10   1   0     2417.61     2490.79    317.33 o 
  11   1   0       60.24      132.93     56.58 o 
 -11   2   0       42.04       71.42     47.46 o 
 -10   2   0     1148.93     1080.06     73.52 o 
  -9   2   0       37.68       33.03     29.64 o 
  -8   2   0     2452.23     2387.80     61.28 o 
  -7   2   0      565.17      524.91     63.69 o 
  -6   2   0      865.97      978.07     38.60 o 
  -5   2   0     4826.53     4717.40     88.64 o 
  -4   2   0     4244.67     4361.32     49.19 o 
  -3   2   0    57793.47    56475.74    779.67 o 
  -2   2   0    29975.76    29796.57    201.96 o 
  -1   2   0      469.96      377.32     12.07 o 
   0   2   0     1936.69     1324.90    154.45 o 
   1   2   0     7003.27     6880.10     94.71 o 
   2   2   0      400.28      435.87     14.83 o 
   3   2   0     6430.79     6094.55    122.98 o 
   4   2   0      269.83      317.81     40.54 o 
   5   2   0     2530.10     2554.44     58.88 o 
   6   2   0      213.21      241.15     44.56 o 
   7   2   0       61.88       35.13     17.83 o 
   8   2   0     1202.29     1467.37    203.22 o 
   9   2   0      511.63      470.65    127.46 o 
  10   2   0      871.22      855.40    160.40 o 
  11   2   0       18.16       22.77     22.05 o 
 -11   3   0       23.24       83.05     30.19 o 
 -10   3   0      336.65      261.77     53.06 o 
  -9   3   0        2.94       20.37     14.27 o 
  -8   3   0      749.68      884.20    113.47 o 
  -7   3   0      155.32      202.79     30.51 o 
  -6   3   0      505.97      601.41     74.10 o 
  -5   3   0       78.30      102.54     18.48 o 
  -4   3   0     1033.65      890.53     22.35 o 
  -3   3   0     1483.53     1570.72     32.91 o 
  -2   3   0      327.77      366.41     11.25 o 
  -1   3   0        3.93       22.61      4.43 o 
   0   3   0       12.17       31.56      6.44 o 
   1   3   0       19.10       16.28      3.91 o 
   2   3   0        8.53       14.74      4.27 o 
   3   3   0      598.53      489.05     19.71 o 
   4   3   0      126.08      109.79     23.04 o 
   5   3   0      108.27      114.15     23.62 o 
   6   3   0       14.03       12.81     32.79 o 
   7   3   0      256.49      316.96     56.44 o 
   8   3   0      272.93      344.95     57.43 o 
   9   3   0      330.60      346.21     59.80 o 
  10   3   0      441.94      594.13    106.77 o 
  11   3   0       10.18       90.32     32.33 o 
 -11   4   0      296.06      298.25     63.43 o 
 -10   4   0     1541.98     1484.46     87.57 o 
  -9   4   0      142.00      107.24     32.64 o 
  -8   4   0        4.49       42.22     18.70 o 
  -7   4   0      215.28      227.30     27.56 o 
  -6   4   0        4.61       11.90     18.67 o 
  -5   4   0      473.84      440.99     58.81 o 
  -4   4   0     2192.27     2596.08     47.71 o 
  -3   4   0      134.17      260.43     26.44 o 
  -2   4   0       25.73       33.49      8.14 o 
  -1   4   0     1057.92      818.51     28.47 o 
   0   4   0    71586.51    78142.20    246.05 o 
   1   4   0    22799.12    23154.64    118.83 o 
   2   4   0    30624.53    32322.30    386.08 o 
   3   4   0     4344.89     4397.38     45.91 o 
   4   4   0      339.23      466.72     37.04 o 
   5   4   0       30.42       22.52     19.72 o 
   6   4   0      171.25      155.28     30.80 o 
   7   4   0       57.57       87.00     32.08 o 
   8   4   0      162.94      146.81     75.32 o 
   9   4   0       27.06       55.63     22.92 o 
  10   4   0      137.49      136.84     48.81 o 
  11   4   0      175.54      100.84     41.42 o 
 -11   5   0       97.92      120.54     52.18 o 
 -10   5   0       12.73       55.18     23.60 o 
  -9   5   0       75.93       81.76     23.01 o 
  -8   5   0       43.34       53.81     22.56 o 
  -7   5   0     1127.13     1286.76    155.21 o 
  -6   5   0      645.58      801.69     95.25 o 
  -5   5   0     1912.49     1912.58     72.35 o 
  -4   5   0     1190.09     1203.53     49.60 o 
  -3   5   0     4430.31     4239.01     80.95 o 
  -2   5   0     1077.95      980.72     22.34 o 
  -1   5   0        0.04       13.31      4.09 o 
   0   5   0      273.82      301.79     25.18 o 
   1   5   0       13.83       11.13      3.86 o 
   2   5   0       22.03       46.47      7.95 o 
   3   5   0      547.38      547.30     16.03 o 
   4   5   0      138.45      147.15     22.65 o 
   5   5   0      337.41      377.09     65.85 o 
   6   5   0      445.36      546.23     88.09 o 
   7   5   0      240.12      362.42     55.41 o 
   8   5   0       16.29       16.27     22.82 o 
   9   5   0        4.36       20.22     26.68 o 
  10   5   0      611.06      682.65    134.37 o 
 -11   6   0       27.17       41.47     28.78 o 
 -10   6   0       54.58       37.03     37.73 o 
  -9   6   0        0.38       52.61     24.71 o 
  -8   6   0     3258.18     3101.11    245.27 o 
  -7   6   0     3246.80     3235.65     78.97 o 
  -6   6   0     1105.39     1295.88    146.23 o 
  -5   6   0       40.38       68.70     23.40 o 
  -4   6   0     1246.04     1492.47     49.67 o 
  -3   6   0      534.39      479.79     49.05 o 
  -2   6   0     3455.42     3128.82     45.82 o 
  -1   6   0     1896.73     1734.12     27.74 o 
   0   6   0     2970.23     3194.57     59.72 o 
   1   6   0      254.80      292.51     13.93 o 
   2   6   0      178.70      194.94     21.60 o 
   3   6   0       16.34       12.63      5.04 o 
   4   6   0      793.28      727.01     41.35 o 
   5   6   0     6030.74     5954.13    147.54 o 
   6   6   0     1052.16     1155.15     59.00 o 
   7   6   0       82.26       98.84     36.15 o 
   8   6   0        1.90       22.92     18.37 o 
   9   6   0       66.02       79.45     25.17 o 
  10   6   0      158.12      139.15     60.40 o 
 -11   7   0       54.03       17.46     17.92 o 
 -10   7   0      269.36      237.46     40.71 o 
  -9   7   0       10.86       47.76     17.86 o 
  -8   7   0       79.78       98.36     23.90 o 
  -7   7   0      125.43      172.29     32.47 o 
  -6   7   0      700.21      804.40     85.86 o 
  -5   7   0       68.65      102.03     23.91 o 
  -4   7   0      653.85      660.27     70.80 o 
  -3   7   0       96.68       70.91     13.27 o 
  -2   7   0       54.81       50.26      7.99 o 
  -1   7   0       48.00       40.46      7.03 o 
   0   7   0      181.61      191.36     27.48 o 
   1   7   0       97.92      109.03     12.84 o 
   2   7   0      115.08      109.52     17.84 o 
   3   7   0       12.96       21.60      7.80 o 
   4   7   0      287.42      247.27     21.06 o 
   5   7   0      604.09      611.34    114.27 o 
   6   7   0       30.65       86.39     22.93 o 
   7   7   0        0.20        4.42     28.43 o 
   8   7   0      181.49      243.76     57.44 o 
   9   7   0       39.07       67.90     33.90 o 
  10   7   0      382.37      419.00     87.40 o 
 -11   8   0      960.92      762.14    151.34 o 
 -10   8   0      188.72      210.59     49.17 o 
  -9   8   0     1275.34     1367.00    165.86 o 
  -8   8   0        0.57       52.74     19.97 o 
  -7   8   0     1755.75     1992.45    170.96 o 
  -6   8   0       60.86      110.53     26.36 o 
  -5   8   0        0.39       53.18     16.17 o 
  -4   8   0     1250.21     1172.76     38.35 o 
  -3   8   0       53.73       57.05     11.35 o 
  -2   8   0      447.95      633.10     18.65 o 
  -1   8   0      168.09      209.83     10.52 o 
   0   8   0     9058.87     9130.19    547.21 o 
   1   8   0      344.79      300.45     23.55 o 
   2   8   0    13594.09    14172.28    178.35 o 
   3   8   0     3911.48     4040.26    122.98 o 
   4   8   0     1093.02     1046.67     41.31 o 
   5   8   0      295.37      251.15     18.35 o 
   6   8   0     2837.04     2947.79    117.62 o 
   7   8   0        5.41       46.07     35.63 o 
   8   8   0       77.18      179.79     45.35 o 
   9   8   0      201.78      263.08     51.49 o 
  10   8   0       81.43      111.73     51.90 o 
 -11   9   0        5.15       72.80     31.83 o 
 -10   9   0       94.75      100.29     40.37 o 
  -9   9   0      302.98      316.32     49.64 o 
  -8   9   0       73.26       96.40     36.98 o 
  -7   9   0        1.40       66.39     22.74 o 
  -6   9   0      125.35      216.30     35.80 o 
  -5   9   0     1444.97     1490.50     63.59 o 
  -4   9   0        4.90       20.24     11.98 o 
  -3   9   0       99.86       75.74     17.40 o 
  -2   9   0      213.23      211.95     25.77 o 
  -1   9   0        0.75       32.46     29.95 o 
   0   9   0      612.27      555.51     43.53 o 
   1   9   0       20.64       32.79     14.82 o 
   2   9   0      125.65      113.70     15.12 o 
   3   9   0      505.26      498.55     38.03 o 
   4   9   0      102.05      109.41     17.37 o 
   5   9   0        0.19       13.56     11.00 o 
   6   9   0      538.21      614.48    100.95 o 
   7   9   0      744.42      670.65    106.18 o 
   8   9   0        2.80       35.48     20.59 o 
   9   9   0       90.69      107.20     35.13 o 
 -10  10   0       93.98      164.24     32.77 o 
  -9  10   0      754.36      657.29     81.98 o 
  -8  10   0      468.63      447.10     61.65 o 
  -7  10   0       44.53       75.57     30.02 o 
  -6  10   0     2843.48     3174.67     87.39 o 
  -5  10   0      196.99      242.78     33.56 o 
  -4  10   0      107.17      154.25     25.87 o 
  -3  10   0      260.05      307.73     35.06 o 
  -2  10   0      570.29      622.65     36.00 o 
  -1  10   0     1547.53     1399.40    140.31 o 
   0  10   0      287.14      319.23     54.04 o 
   1  10   0      979.78      990.46    157.26 o 
   2  10   0      231.10      260.72     31.36 o 
   3  10   0     1094.34     1170.04     29.23 o 
   4  10   0       78.66       58.40     12.37 o 
   5  10   0     8684.56     8710.16    312.73 o 
   6  10   0      522.50      728.79    133.63 o 
   7  10   0      236.95      452.32    120.44 o 
   8  10   0      835.87      872.69    165.31 o 
   9  10   0      335.79      232.68     62.99 o 
 -10  11   0        4.12       71.74     19.00 o 
  -9  11   0       29.61       93.34     22.95 o 
  -8  11   0      108.81      174.80     49.90 o 
  -7  11   0       24.20       57.02     21.30 o 
  -6  11   0      299.48      428.44     54.35 o 
  -5  11   0      460.75      574.36     65.56 o 
  -4  11   0       10.09       10.19     15.22 o 
  -3  11   0      600.90      587.13     62.20 o 
  -2  11   0      854.62      667.94     90.47 o 
  -1  11   0       61.03       53.04     21.39 o 
   0  11   0        8.84       76.76     28.41 o 
   1  11   0      258.80      335.93     64.51 o 
   2  11   0      306.12      295.83     42.17 o 
   3  11   0        0.16       16.68      9.67 o 
   4  11   0      165.61      161.24     25.31 o 
   5  11   0       43.30       58.55     24.73 o 
   6  11   0       15.79       43.17     16.11 o 
   7  11   0       65.19       61.51     23.08 o 
   8  11   0       80.31       59.74     26.39 o 
 -10  12   0      117.51       95.07     27.76 o 
  -9  12   0      344.90      363.42     71.48 o 
  -8  12   0     1205.27     1264.88     78.23 o 
  -7  12   0       22.26       62.35     33.83 o 
  -6  12   0     1103.07     1120.95     63.13 o 
  -5  12   0      531.43      572.91     59.67 o 
  -4  12   0      145.01      141.88     19.73 o 
  -3  12   0      281.35      218.09     38.29 o 
  -2  12   0      246.32      184.13     37.88 o 
  -1  12   0       15.27       16.81     15.93 o 
   0  12   0     1355.39     1648.43    106.79 o 
   1  12   0      349.75      464.51     72.95 o 
   2  12   0     3544.13     3743.71     98.12 o 
   3  12   0     4566.01     4650.42    108.31 o 
   4  12   0     3549.90     3655.52     65.30 o 
   5  12   0       87.23       70.65     17.69 o 
   6  12   0      164.94      192.42     42.06 o 
   7  12   0       94.24       49.92     28.11 o 
   8  12   0      275.42      237.50     63.09 o 
  -9  13   0      534.21      484.71    110.08 o 
  -8  13   0        7.99       41.47     14.65 o 
  -7  13   0        0.00       46.04     18.68 o 
  -6  13   0      184.47      187.04     38.37 o 
  -5  13   0     1359.15     1399.07    100.85 o 
  -4  13   0       33.08       34.26     11.17 o 
  -3  13   0      247.39      231.72     44.22 o 
  -2  13   0       12.12        8.95     29.27 o 
  -1  13   0        0.72       45.53     21.03 o 
   0  13   0       11.92       66.49     27.56 o 
   1  13   0       59.69      139.69     31.34 o 
   2  13   0      339.77      365.07     75.71 o 
   3  13   0       13.21       26.53     18.63 o 
   4  13   0       46.63       40.39     34.22 o 
   5  13   0       10.24       46.89     34.89 o 
   6  13   0       17.13       16.76     18.74 o 
   7  13   0        1.59        3.45     38.95 o 
  -9  14   0       41.59       17.01     34.52 o 
  -8  14   0       86.41       99.02     34.65 o 
  -7  14   0      270.53      275.11     47.42 o 
  -6  14   0     2966.11     3002.01    155.20 o 
  -5  14   0     2103.54     2020.38     71.31 o 
  -4  14   0     1573.81     1464.08     46.13 o 
  -3  14   0       62.37       72.69     33.13 o 
  -2  14   0       96.67      178.74     50.69 o 
  -1  14   0     3142.65     3537.20    271.31 o 
   0  14   0     2151.55     2256.29    251.71 o 
   1  14   0     8370.65     8901.29    319.64 o 
   2  14   0      521.56      571.15    118.81 o 
   3  14   0     1073.10     1049.18     62.47 o 
   4  14   0      207.34      178.30     42.04 o 
   5  14   0     1294.87     1258.12    341.46 o 
   6  14   0      254.26      215.48     78.65 o 
   7  14   0      396.53      304.73    165.43 o 
  -8  15   0      670.15      585.15    139.84 o 
  -7  15   0      364.39      334.20     77.91 o 
  -6  15   0      160.11      133.26     40.50 o 
  -5  15   0      125.77      148.03     48.69 o 
  -4  15   0      311.88      442.14     74.77 o 
  -3  15   0       14.40       37.48     19.53 o 
  -2  15   0      718.88      766.06    111.61 o 
  -1  15   0      223.01      202.65     74.70 o 
   0  15   0      588.43      612.33     76.23 o 
   1  15   0        9.63       23.04     16.08 o 
   2  15   0      151.46      188.78     53.52 o 
   3  15   0       76.07      125.15     34.30 o 
   4  15   0      222.13      179.03     52.02 o 
   5  15   0      259.11      304.98    120.56 o 
   6  15   0       14.64       65.58     65.83 o 
  -7  16   0      219.01      148.78     53.13 o 
  -6  16   0     1107.26     1118.96    135.52 o 
  -5  16   0       92.86       69.48     27.52 o 
  -4  16   0      463.23      543.78     98.88 o 
  -3  16   0      994.81     1024.77    147.84 o 
  -2  16   0     1552.29     1534.22    193.27 o 
  -1  16   0        0.04       28.83     50.79 o 
   0  16   0      772.23      744.81    200.69 o 
   1  16   0      142.74      146.00     48.87 o 
   2  16   0      754.21      751.98    143.35 o 
   3  16   0      475.51      405.91    117.23 o 
   4  16   0      421.96      344.92    122.78 o 
   5  16   0       40.40       38.21     33.78 o 
  -6  17   0       12.41       52.01     33.63 o 
  -5  17   0      433.02      494.47     92.89 o 
  -4  17   0      290.21      368.75     66.41 o 
  -3  17   0      203.81      194.03     53.67 o 
  -2  17   0       10.97       57.48     23.72 o 
  -1  17   0        9.31       27.44     21.25 o 
   0  17   0      118.82      108.05     28.61 o 
   1  17   0       35.87       49.89     30.69 o 
   2  17   0       54.76       93.93     35.58 o 
   3  17   0        0.67       39.98     29.26 o 
   4  17   0       11.90       21.45     40.19 o 
  -5  18   0      538.51      574.94    148.67 o 
  -4  18   0       88.17       84.39     28.31 o 
  -3  18   0       35.57       39.83     46.47 o 
  -2  18   0        9.41       34.09     28.50 o 
  -1  18   0       15.26       47.12     29.81 o 
   0  18   0      470.23      470.61     92.22 o 
   1  18   0      423.11      305.28    117.08 o 
   2  18   0        4.73       18.74     36.24 o 
   3  18   0     1368.62     1770.19    145.71 o 
  -3  19   0      146.84      129.68     47.09 o 
  -2  19   0       30.42       91.21     27.45 o 
  -1  19   0      165.04      254.57     49.06 o 
   0  19   0      450.12      346.27     72.70 o 
   1  19   0       37.00       72.49     36.92 o 
  -1 -19   1       50.30      106.41     46.55 o 
   0 -19   1     1341.98     1045.08    280.40 o 
   1 -19   1      283.66      163.80     79.02 o 
   2 -19   1        5.41       55.68     34.27 o 
   3 -19   1      152.59      269.97     91.60 o 
   4 -19   1      125.40      167.90     65.33 o 
  -3 -18   1       63.99       65.00     56.21 o 
  -2 -18   1       59.69       63.23     32.68 o 
  -1 -18   1       41.44       84.29     31.76 o 
   0 -18   1       23.73       86.58     32.03 o 
   1 -18   1       56.36       79.43     32.05 o 
   2 -18   1      145.33      223.61     59.11 o 
   3 -18   1       11.09       48.47     37.35 o 
   4 -18   1       37.24      124.29    118.09 o 
   5 -18   1      515.41      520.70    129.68 o 
  -4 -17   1        9.61       53.25     49.56 o 
  -3 -17   1     1425.35     1504.70     91.70 o 
  -2 -17   1      122.21      134.56     38.13 o 
  -1 -17   1       85.57       79.65     37.77 o 
   0 -17   1       22.78       64.01     20.98 o 
   1 -17   1       61.89       63.19     42.19 o 
   2 -17   1      621.17      485.22     78.67 o 
   3 -17   1       45.31      105.72     68.79 o 
   4 -17   1      165.02      168.65     37.69 o 
   5 -17   1       10.04       -2.71     26.56 o 
   6 -17   1      191.56      195.17     57.79 o 
   7 -17   1      385.82      312.37     98.62 o 
  -5 -16   1        4.60      -33.78     46.35 o 
  -4 -16   1       10.43       18.74     25.64 o 
  -3 -16   1       68.70       95.20     33.16 o 
  -2 -16   1      129.34      180.17     45.76 o 
  -1 -16   1      264.10      250.30     62.32 o 
   0 -16   1        3.17       22.75     35.87 o 
   1 -16   1       61.60       73.96     61.88 o 
   2 -16   1      790.12      641.76    116.86 o 
   3 -16   1      822.20      928.10    132.65 o 
   4 -16   1       22.30       54.19     30.69 o 
   5 -16   1      197.95      162.72     85.55 o 
   6 -16   1      507.45      520.10    121.78 o 
   7 -16   1      226.83      228.28     84.99 o 
  -6 -15   1      993.71      986.18    339.25 o 
  -5 -15   1      267.55      284.27    136.09 o 
  -4 -15   1      183.55      206.17     65.33 o 
  -3 -15   1      204.95      261.69     85.06 o 
  -2 -15   1      126.13      107.72     45.24 o 
  -1 -15   1      661.36      711.28    105.10 o 
   0 -15   1      737.54      894.46    192.30 o 
   1 -15   1      866.49      896.20    118.24 o 
   2 -15   1        3.09      -31.76     36.75 o 
   3 -15   1      566.34      571.60     84.84 o 
   4 -15   1      301.64      311.67     64.99 o 
   5 -15   1       74.81       49.69     13.25 o 
   6 -15   1      105.33      161.91     30.53 o 
   7 -15   1      971.98      986.49     85.54 o 
   8 -15   1      177.20      169.13     34.39 o 
  -7 -14   1       43.43       79.88     49.31 o 
  -6 -14   1        0.71       41.42     33.28 o 
  -5 -14   1        0.45      -27.12     51.53 o 
  -4 -14   1      310.99      317.77     73.95 o 
  -3 -14   1       13.23       51.65     23.55 o 
  -2 -14   1      190.05      301.14     55.15 o 
  -1 -14   1       35.96       69.91     24.08 o 
   0 -14   1        3.37       59.65     25.15 o 
   1 -14   1       21.40       62.27     28.54 o 
   2 -14   1      109.63       82.44     31.47 o 
   3 -14   1       58.78       82.48     28.72 o 
   4 -14   1        1.40       40.99     23.03 o 
   5 -14   1     1878.78     1786.05     70.90 o 
   6 -14   1       16.52       19.87     18.90 o 
   7 -14   1       18.50       20.70     19.35 o 
   8 -14   1       43.30       69.41     26.51 o 
   9 -14   1       19.05       53.39     25.68 o 
  -7 -13   1      152.26      110.45     70.27 o 
  -6 -13   1       27.30       54.07     23.66 o 
  -5 -13   1     2396.93     2323.60     66.86 o 
  -4 -13   1      181.15      198.86     34.73 o 
  -3 -13   1     4366.00     4490.99     71.81 o 
  -2 -13   1     1968.25     1872.03     64.15 o 
  -1 -13   1       34.17       41.28     41.91 o 
   0 -13   1      171.87      189.77     62.99 o 
   1 -13   1     1746.47     1888.65    217.50 o 
   2 -13   1      163.21      207.91     41.22 o 
   3 -13   1     2226.57     2232.42     78.51 o 
   4 -13   1     2826.06     3058.69    323.09 o 
   5 -13   1     3087.10     3176.75     82.54 o 
   6 -13   1      872.71      810.37    101.96 o 
   7 -13   1       19.91       58.40     23.12 o 
   8 -13   1       13.77       44.60     30.91 o 
   9 -13   1      221.17      186.14     43.53 o 
  -8 -12   1      204.32      274.77     70.06 o 
  -7 -12   1        0.31        7.92     26.26 o 
  -6 -12   1        4.18        9.46     22.66 o 
  -5 -12   1      763.99      777.55     39.50 o 
  -4 -12   1      126.54      140.53     26.93 o 
  -3 -12   1      125.48      144.49     26.57 o 
  -2 -12   1       92.82      108.49     27.37 o 
  -1 -12   1       13.84       26.33     16.58 o 
   0 -12   1      251.87      340.45     55.70 o 
   1 -12   1      187.94      217.94     37.05 o 
   2 -12   1      259.81      204.09     85.55 o 
   3 -12   1       16.00       21.68     10.17 o 
   4 -12   1        4.34       17.87     25.36 o 
   5 -12   1      518.70      545.59     77.93 o 
   6 -12   1      232.76      364.84     55.57 o 
   7 -12   1      198.31      210.82     33.77 o 
   8 -12   1      466.62      502.49     59.20 o 
   9 -12   1       29.14       39.02     22.07 o 
  10 -12   1      134.29      168.77     38.68 o 
  -8 -11   1       37.13       54.99     28.58 o 
  -7 -11   1      844.89      724.77    123.14 o 
  -6 -11   1     2399.50     2365.89     89.50 o 
  -5 -11   1     1698.32     1591.60     43.79 o 
  -4 -11   1      807.30      762.76     64.27 o 
  -3 -11   1        3.87       12.78      6.72 o 
  -2 -11   1      289.17      320.67     33.55 o 
  -1 -11   1      684.81      759.65    101.49 o 
   0 -11   1     2289.57     1780.27    258.01 o 
   1 -11   1      668.76      852.37    134.32 o 
   2 -11   1     1797.93     1884.63     67.28 o 
   3 -11   1      851.35      959.46     60.21 o 
   4 -11   1      474.67      500.09     65.02 o 
   5 -11   1      439.77      433.75     49.13 o 
   6 -11   1     1521.71     1461.07    149.49 o 
   7 -11   1     1612.78     1465.59    176.73 o 
   8 -11   1      481.77      541.88     75.23 o 
   9 -11   1      334.37      375.54     77.54 o 
  10 -11   1      202.76      165.41     34.73 o 
  -9 -10   1      162.34      130.76     55.10 o 
  -8 -10   1      292.38      254.93     91.47 o 
  -7 -10   1       93.34      147.96     33.55 o 
  -6 -10   1      277.21      429.65     72.66 o 
  -5 -10   1      426.01      420.22     40.47 o 
  -4 -10   1      135.89      135.99     23.97 o 
  -3 -10   1      372.85      366.66     41.12 o 
  -2 -10   1       44.99       58.49     11.55 o 
  -1 -10   1        1.64      -15.55     23.31 o 
   0 -10   1       21.86       23.93     26.41 o 
   1 -10   1      127.55       73.78     32.78 o 
   2 -10   1       15.97        9.78     11.78 o 
   3 -10   1       52.58       92.80     15.33 o 
   4 -10   1       19.24       32.60     11.43 o 
   5 -10   1      525.76      585.58     68.46 o 
   6 -10   1       25.05       53.25     17.75 o 
   7 -10   1        1.58       42.28     22.11 o 
   8 -10   1      344.69      436.02     58.34 o 
   9 -10   1        0.65       49.85     21.62 o 
  10 -10   1      165.09      239.92     57.32 o 
  -9  -9   1     1290.87     1122.39    141.67 o 
  -8  -9   1       46.41       40.99     17.65 o 
  -7  -9   1     2107.11     1934.67    122.78 o 
  -6  -9   1      136.92      160.58     40.70 o 
  -5  -9   1       28.52       37.10     10.86 o 
  -4  -9   1      124.40      111.96     19.18 o 
  -3  -9   1     2443.68     2358.71     65.18 o 
  -2  -9   1     2949.25     2943.38     68.43 o 
  -1  -9   1     7216.26     6981.06    118.14 o 
   0  -9   1     3389.73     3514.92    196.50 o 
   1  -9   1     3327.22     3769.81    107.86 o 
   2  -9   1        1.72       19.33     10.00 o 
   3  -9   1       10.10       -8.42     10.44 o 
   4  -9   1     1697.70     1524.15     50.13 o 
   5  -9   1     2496.64     2451.35     67.49 o 
   6  -9   1      651.09      791.12     90.12 o 
   7  -9   1      414.96      494.56     58.64 o 
   8  -9   1        8.05       49.85     27.38 o 
   9  -9   1       13.91       64.90     20.77 o 
  10  -9   1       48.08       49.54     19.23 o 
  11  -9   1       27.45       58.73     24.95 o 
 -10  -8   1        1.42       26.36     39.45 o 
  -9  -8   1      336.19      390.23    109.86 o 
  -8  -8   1        0.26       50.98     17.57 o 
  -7  -8   1      228.51      218.96     59.18 o 
  -6  -8   1     1147.02     1432.61    104.98 o 
  -5  -8   1      749.92      750.42     40.51 o 
  -4  -8   1      456.17      467.34     55.87 o 
  -3  -8   1      238.95      260.29     37.92 o 
  -2  -8   1       94.84       79.25     10.49 o 
  -1  -8   1      264.11      256.34     16.12 o 
   0  -8   1        1.53       44.19     10.45 o 
   1  -8   1      227.41      344.01     83.11 o 
   2  -8   1     1129.27     1011.25     57.86 o 
   3  -8   1      180.32      180.82     21.05 o 
   4  -8   1        4.03       21.20     14.48 o 
   5  -8   1       39.07       64.59     16.54 o 
   6  -8   1        0.26       36.50     27.78 o 
   7  -8   1       60.94       86.27     32.07 o 
   8  -8   1       30.73       56.40     20.34 o 
   9  -8   1     1649.65     1622.54    204.54 o 
  10  -8   1      176.09      138.80     40.26 o 
  11  -8   1        6.56       55.94     26.93 o 
 -10  -7   1      216.79      253.15     45.60 o 
  -9  -7   1       24.56       44.65     38.21 o 
  -8  -7   1      693.46      813.10    166.17 o 
  -7  -7   1      110.29      144.97     40.60 o 
  -6  -7   1      464.27      454.20     83.46 o 
  -5  -7   1      587.50      674.34     92.85 o 
  -4  -7   1     7611.83     7398.71    112.62 o 
  -3  -7   1     1795.65     1788.46     55.10 o 
  -2  -7   1      696.83      676.60     16.61 o 
  -1  -7   1     1230.40     1321.84     26.40 o 
   0  -7   1     3819.23     3811.94     53.51 o 
   1  -7   1     7582.65     7599.71    115.04 o 
   2  -7   1     1872.84     1805.02     34.07 o 
   3  -7   1     1009.99      915.04     43.17 o 
   4  -7   1     1497.81     1606.14     43.99 o 
   5  -7   1      708.06      894.89    116.42 o 
   6  -7   1      372.35      454.51     52.03 o 
   7  -7   1      661.47      840.15    119.40 o 
   8  -7   1     1139.05     1326.75    157.37 o 
   9  -7   1        8.13       38.72     17.19 o 
  10  -7   1       96.73      184.61     30.29 o 
  11  -7   1      270.49      251.52     52.19 o 
 -10  -6   1        0.25       55.10     24.06 o 
  -9  -6   1       55.78       63.50     17.83 o 
  -8  -6   1       68.83       84.79     24.38 o 
  -7  -6   1        1.75       43.15     23.42 o 
  -6  -6   1      125.62      140.72     30.41 o 
  -5  -6   1     1454.94     1597.37    131.90 o 
  -4  -6   1      435.44      464.51     54.80 o 
  -3  -6   1        1.79       13.87      5.63 o 
  -2  -6   1      115.55      115.75     14.74 o 
  -1  -6   1      106.61      117.76     12.46 o 
   0  -6   1      114.28       83.95     11.56 o 
   1  -6   1      136.91       97.41      9.30 o 
   2  -6   1      282.94      255.29     27.73 o 
   3  -6   1      355.97      323.38     23.37 o 
   4  -6   1      646.18      794.94     49.77 o 
   5  -6   1        0.83        8.50     16.36 o 
   6  -6   1      194.28      241.26     35.97 o 
   7  -6   1        2.43       30.82     24.27 o 
   8  -6   1      352.08      357.08     43.09 o 
   9  -6   1       35.58       75.25     25.84 o 
  10  -6   1       11.64       40.26     15.61 o 
  11  -6   1      147.19      172.88     55.60 o 
 -10  -5   1        4.08       29.66     31.18 o 
  -9  -5   1      330.36      428.35     87.89 o 
  -8  -5   1      784.36      907.15    116.09 o 
  -7  -5   1      948.09     1099.02    140.27 o 
  -6  -5   1        0.24       50.71     17.97 o 
  -5  -5   1      706.55      604.31    148.67 o 
  -4  -5   1     3713.27     3829.95     56.55 o 
  -3  -5   1    12611.36    13181.09    183.16 o 
  -2  -5   1      368.70      376.03     17.54 o 
  -1  -5   1       37.28       48.26      5.87 o 
   0  -5   1        2.67       27.46     10.45 o 
   1  -5   1     1019.93      984.84     17.07 o 
   2  -5   1       68.84       60.79      9.50 o 
   3  -5   1       92.46      103.36     12.62 o 
   4  -5   1      924.85     1019.19     24.44 o 
   5  -5   1      885.89      882.50     99.11 o 
   6  -5   1      423.52      412.58     46.82 o 
   7  -5   1      606.81      764.73     87.73 o 
   8  -5   1     1675.75     1547.20     90.00 o 
   9  -5   1      324.71      344.91     45.31 o 
  10  -5   1      833.88      738.95    124.79 o 
  11  -5   1        3.05       41.78     20.31 o 
 -11  -4   1        0.07       -8.06     30.91 o 
 -10  -4   1      236.01      341.97     64.85 o 
  -9  -4   1       20.52       73.74     71.99 o 
  -8  -4   1     1330.33     1612.05    245.28 o 
  -7  -4   1       30.70       33.78     26.50 o 
  -6  -4   1      152.82      184.25     39.20 o 
  -5  -4   1     1010.86     1167.58     96.77 o 
  -4  -4   1      276.09      285.13     26.51 o 
  -3  -4   1      397.11      433.59     12.45 o 
  -2  -4   1      397.16      324.63     16.16 o 
  -1  -4   1        2.93       11.43      6.22 o 
   0  -4   1      371.77      375.07     18.00 o 
   1  -4   1      318.11      268.25     18.96 o 
   2  -4   1       15.52       16.52      6.47 o 
   3  -4   1     8254.49     8045.87    154.75 o 
   4  -4   1      897.59      711.24     25.26 o 
   5  -4   1       10.46       53.66     10.38 o 
   6  -4   1       11.38       57.50     16.50 o 
   7  -4   1      130.60      177.49     43.94 o 
   8  -4   1      102.97      101.21     31.12 o 
   9  -4   1      369.02      298.22     45.24 o 
  10  -4   1      654.40      584.51     86.90 o 
  11  -4   1       80.93       54.86     68.54 o 
 -11  -3   1      216.34      360.80     86.41 o 
 -10  -3   1      148.19      230.93     64.11 o 
  -9  -3   1       18.62       23.11     31.89 o 
  -8  -3   1      112.96      187.02     44.47 o 
  -7  -3   1      234.23      238.89     46.78 o 
  -6  -3   1     1642.07     1714.72     81.99 o 
  -5  -3   1      120.99      140.95     27.20 o 
  -4  -3   1     3903.36     3684.74    137.75 o 
  -3  -3   1     3623.36     3808.13     69.82 o 
  -2  -3   1    16776.47    16068.41    114.23 o 
  -1  -3   1     8601.72     8248.89     41.71 o 
   0  -3   1     4841.90     5178.78     82.28 o 
   1  -3   1     3774.50     3392.17     53.55 o 
   2  -3   1      112.80       89.38     10.60 o 
   3  -3   1     3701.37     3785.71     52.60 o 
   4  -3   1      478.25      501.53     26.45 o 
   5  -3   1     2866.92     3131.29     60.09 o 
   6  -3   1      565.33      708.35     82.20 o 
   7  -3   1       76.23       63.33     21.40 o 
   8  -3   1     2513.60     2538.86     77.38 o 
   9  -3   1        0.21       11.00     16.39 o 
  10  -3   1     3823.21     3903.45     92.49 o 
  11  -3   1       47.94      110.46     34.04 o 
 -11  -2   1      260.73      268.42     73.53 o 
 -10  -2   1        1.44       44.88     46.23 o 
  -9  -2   1       75.75      126.00     58.31 o 
  -8  -2   1        2.38       31.71     18.50 o 
  -7  -2   1       88.70       96.06     17.63 o 
  -6  -2   1     1636.33     1600.13     45.13 o 
  -5  -2   1      283.85      275.02     23.06 o 
  -4  -2   1      280.86      289.22     16.70 o 
  -3  -2   1     4386.09     4084.36     79.83 o 
  -2  -2   1     1390.59     1217.08     23.76 o 
  -1  -2   1      128.66       99.51     13.10 o 
   0  -2   1       32.27       38.81     10.68 o 
   1  -2   1       48.84       41.69      6.29 o 
   2  -2   1     2843.07     2536.85     39.55 o 
   3  -2   1      587.82      434.27     13.73 o 
   4  -2   1       29.83       31.79      5.84 o 
   5  -2   1     1084.13     1010.93     36.51 o 
   6  -2   1      109.61      102.13     17.89 o 
   7  -2   1      254.58      278.98     32.55 o 
   8  -2   1        0.17       21.49     10.31 o 
   9  -2   1       45.08       55.44     20.16 o 
  10  -2   1      319.56      290.04     58.32 o 
  11  -2   1      161.68       77.60     32.11 o 
 -11  -1   1        8.35       25.32     21.58 o 
 -10  -1   1      180.95      221.31     46.85 o 
  -9  -1   1      515.25      584.05     76.30 o 
  -8  -1   1      374.89      360.78     42.56 o 
  -7  -1   1       22.46       31.89     11.17 o 
  -6  -1   1      217.21      278.49     34.52 o 
  -5  -1   1     9076.87     9157.27    121.88 o 
  -4  -1   1    11804.31    11646.38    211.33 o 
  -3  -1   1     4750.91     4643.58     60.30 o 
  -2  -1   1    10385.22    10279.09    102.75 o 
  -1  -1   1     2471.75     2608.17     91.63 o 
   0  -1   1     1263.70     1176.39     24.16 o 
   1  -1   1      692.91      583.63     10.56 o 
   2  -1   1     9283.85     8670.80     75.56 o 
   3  -1   1     1339.02     1413.36     24.18 o 
   4  -1   1     8468.64     8566.06     69.11 o 
   5  -1   1     2446.31     2338.97    149.67 o 
   6  -1   1       82.44       98.56     17.04 o 
   7  -1   1      773.43      922.69     75.15 o 
   8  -1   1     4919.92     4730.75    249.12 o 
   9  -1   1        4.44        8.09     16.17 o 
  10  -1   1        2.88       54.34     22.46 o 
  11  -1   1       31.02       86.70     36.00 o 
 -11   0   1       83.24       89.08     54.83 o 
 -10   0   1       85.51      127.93     45.67 o 
  -9   0   1       46.79       57.49     12.77 o 
  -8   0   1     3719.61     3609.68    139.53 o 
  -7   0   1       17.83       11.17      9.74 o 
  -6   0   1      997.93     1010.65     38.59 o 
  -5   0   1     1402.72     1555.53     39.63 o 
  -4   0   1       76.99      103.92     11.30 o 
  -3   0   1      336.10      375.59     18.28 o 
  -2   0   1        3.23       29.32      5.59 o 
  -1   0   1      370.38      251.48      6.64 o 
   1   0   1     1537.87     1229.77     14.27 o 
   2   0   1     1919.18     1646.92     22.05 o 
   3   0   1       42.07       41.06      5.76 o 
   4   0   1        3.61       12.92      8.49 o 
   5   0   1      240.59      240.13     28.97 o 
   6   0   1     1904.00     1906.04     67.00 o 
   7   0   1      251.34      300.07     34.49 o 
   8   0   1       51.43       35.01     32.78 o 
   9   0   1       52.24       39.17     24.98 o 
  10   0   1      482.72      583.16    105.78 o 
  11   0   1       82.35      106.42     38.27 o 
 -11   1   1      229.09      191.54     56.34 o 
 -10   1   1       13.74       49.41     29.54 o 
  -9   1   1       16.64       15.40      9.39 o 
  -8   1   1     6632.13     6587.60    270.83 o 
  -7   1   1       13.58       42.94     18.58 o 
  -6   1   1       53.95       64.95     12.57 o 
  -5   1   1     1889.68     1868.89     46.36 o 
  -4   1   1    19197.71    19554.51    231.01 o 
  -3   1   1     3466.61     3261.92     64.19 o 
  -2   1   1   214286.20   244765.06   1443.28 o 
  -1   1   1      867.14      787.86     14.83 o 
   0   1   1    19076.59    20730.95    168.18 o 
   1   1   1       78.56      162.20     17.15 o 
   2   1   1      455.63      614.10      8.59 o 
   3   1   1      627.51      590.25     11.62 o 
   4   1   1      452.82      421.45     28.58 o 
   5   1   1       10.16       12.77      6.20 o 
   6   1   1      323.45      330.18     35.73 o 
   7   1   1       30.79       29.35      6.76 o 
   8   1   1     1021.66      925.04     64.68 o 
   9   1   1      253.28      245.71     74.83 o 
  10   1   1     6161.33     6060.64    134.14 o 
  11   1   1      135.19      123.45     36.63 o 
 -11   2   1      144.01       96.04     46.50 o 
 -10   2   1       35.44       16.94     19.30 o 
  -9   2   1        0.51       18.91     19.52 o 
  -8   2   1      196.37      208.48     31.70 o 
  -7   2   1      164.37      184.01     24.96 o 
  -6   2   1      643.35      732.19     72.25 o 
  -5   2   1      307.15      339.46     37.46 o 
  -4   2   1     1133.58     1018.28     32.38 o 
  -3   2   1      234.25      372.57     46.33 o 
  -2   2   1     3541.03     3111.08     48.71 o 
  -1   2   1      323.68      249.87     30.99 o 
   0   2   1        4.73       28.59      8.20 o 
   1   2   1        2.51        8.15      4.88 o 
   2   2   1      316.29      317.34     12.65 o 
   3   2   1      767.13      807.62     36.87 o 
   4   2   1     1160.24     1096.99     31.31 o 
   5   2   1       57.95       27.05     16.19 o 
   6   2   1      275.16      302.21     53.05 o 
   7   2   1       45.34      104.44     30.03 o 
   8   2   1      989.33     1132.43    159.27 o 
   9   2   1      386.09      367.84     99.85 o 
  10   2   1      794.85      717.11    131.50 o 
  11   2   1      362.70      293.83     60.83 o 
 -11   3   1      207.14      222.84     68.89 o 
 -10   3   1     1369.07     1311.61     70.53 o 
  -9   3   1     1343.18     1409.30    125.71 o 
  -8   3   1     4353.47     4199.02     96.78 o 
  -7   3   1     3274.92     3379.61     80.38 o 
  -6   3   1      382.16      439.23     55.23 o 
  -5   3   1    10038.75     9687.79    336.45 o 
  -4   3   1      325.38      445.01     47.11 o 
  -3   3   1     8076.17     7967.48    113.47 o 
  -2   3   1     4866.06     4954.04     67.28 o 
  -1   3   1     4436.56     3814.18    105.12 o 
   0   3   1       34.68      110.29     19.14 o 
   1   3   1     2188.69     2022.47     43.24 o 
   2   3   1    10411.40    10030.71     70.88 o 
   3   3   1       95.01       83.72     11.62 o 
   4   3   1      615.39      701.37     32.79 o 
   5   3   1      285.79      256.46     46.29 o 
   6   3   1      188.28      233.72     51.77 o 
   7   3   1     1221.96     1299.38    181.74 o 
   8   3   1     1582.61     1659.34    150.24 o 
   9   3   1      443.89      442.98     94.21 o 
  10   3   1      867.82     1116.41    223.80 o 
  11   3   1        1.39       57.74     31.54 o 
 -11   4   1      435.75      350.26     92.13 o 
 -10   4   1      487.43      489.97     99.47 o 
  -9   4   1        3.94       37.32     14.27 o 
  -8   4   1     2899.48     2961.05    152.91 o 
  -7   4   1     1336.66     1418.73    132.16 o 
  -6   4   1      256.39      276.49     39.54 o 
  -5   4   1     3355.50     3145.68     98.42 o 
  -4   4   1      296.28      321.15     36.64 o 
  -3   4   1       31.91       45.51      9.66 o 
  -2   4   1      542.93      557.29     16.53 o 
  -1   4   1        2.46       37.41      8.99 o 
   0   4   1        5.24       11.62      6.33 o 
   1   4   1       12.61       22.27      4.98 o 
   2   4   1      486.84      390.85     12.59 o 
   3   4   1      123.93      161.99     13.88 o 
   4   4   1      251.09      227.36     27.78 o 
   5   4   1       28.35       43.82     36.49 o 
   6   4   1       60.72       74.52     18.89 o 
   7   4   1      581.49      646.70     99.35 o 
   8   4   1     1091.42     1296.99    180.06 o 
   9   4   1      153.67      101.54     28.98 o 
  10   4   1        0.01       43.56     26.75 o 
  11   4   1      112.12      180.72     69.03 o 
 -11   5   1      141.11      157.82     44.12 o 
 -10   5   1      657.63      556.41     83.55 o 
  -9   5   1      217.81      215.00     33.35 o 
  -8   5   1      357.93      389.87     49.20 o 
  -7   5   1       32.29       26.03     22.63 o 
  -6   5   1      588.66      553.41     67.82 o 
  -5   5   1       90.10      122.99     19.77 o 
  -4   5   1     3143.42     3210.22     59.38 o 
  -3   5   1     3347.10     3573.38     91.19 o 
  -2   5   1     7757.37     7145.01     76.27 o 
  -1   5   1      467.85      371.58     16.23 o 
   0   5   1    84107.64    95515.91   1834.87 o 
   1   5   1    40602.97    42596.25    674.67 o 
   2   5   1     1014.67      927.71     27.61 o 
   3   5   1     1906.49     1876.51     39.38 o 
   4   5   1       28.95       51.34     15.53 o 
   5   5   1      262.72      210.49     32.06 o 
   6   5   1        4.36       27.64     39.57 o 
   7   5   1       10.37        4.01     36.12 o 
   8   5   1      684.76      871.44    135.08 o 
   9   5   1       77.40      143.24     62.38 o 
  10   5   1      491.20      489.91     96.15 o 
 -11   6   1       30.38       50.44     19.09 o 
 -10   6   1       42.11       66.41     23.93 o 
  -9   6   1      240.69      227.67     38.12 o 
  -8   6   1     1021.82     1149.72    111.59 o 
  -7   6   1      544.32      547.82     63.34 o 
  -6   6   1      780.91      965.74    105.06 o 
  -5   6   1      242.00      234.31     35.89 o 
  -4   6   1      766.95      747.21     31.07 o 
  -3   6   1       38.11       32.97      7.30 o 
  -2   6   1      762.90      802.04     18.54 o 
  -1   6   1      703.33      704.54     32.31 o 
   0   6   1      531.45      511.25     13.05 o 
   1   6   1      201.44      188.00     12.82 o 
   2   6   1        2.99        7.95      7.34 o 
   3   6   1     1195.01     1149.95     29.74 o 
   4   6   1      315.71      357.98     35.01 o 
   5   6   1      537.90      701.03    104.01 o 
   6   6   1       21.32       50.78     25.64 o 
   7   6   1      285.60      289.06     45.40 o 
   8   6   1      122.02      171.78     42.01 o 
   9   6   1      107.95      128.74     47.22 o 
  10   6   1      211.84      328.13     57.77 o 
 -11   7   1        2.94       18.12     19.53 o 
 -10   7   1     1435.39     1236.51    181.24 o 
  -9   7   1      793.01      705.18     96.96 o 
  -8   7   1     4778.20     4829.13    117.27 o 
  -7   7   1     1508.26     1536.10    165.03 o 
  -6   7   1       49.62       31.92     19.58 o 
  -5   7   1       16.19       34.27     13.64 o 
  -4   7   1     3380.59     3549.30     58.65 o 
  -3   7   1    18086.33    17624.48    207.30 o 
  -2   7   1      322.65      367.11     33.13 o 
  -1   7   1     2301.31     2308.76     61.67 o 
   0   7   1       19.78       22.72      3.98 o 
   1   7   1     1420.26     1313.59     29.63 o 
   2   7   1     1104.91     1151.11     27.50 o 
   3   7   1       23.69       15.90      6.54 o 
   4   7   1      282.37      229.82     19.33 o 
   5   7   1      179.54      215.60     45.09 o 
   6   7   1       85.81      100.56     26.99 o 
   7   7   1      209.34      241.06     48.15 o 
   8   7   1      200.66      229.99     59.40 o 
   9   7   1      112.39      120.41     36.41 o 
  10   7   1      384.59      355.07     86.04 o 
 -11   8   1       18.39       49.59     19.29 o 
 -10   8   1        0.49       13.65     23.39 o 
  -9   8   1      460.23      308.83     86.89 o 
  -8   8   1     1138.79     1072.85    117.90 o 
  -7   8   1      746.48      761.47     72.96 o 
  -6   8   1       72.56      116.09     18.77 o 
  -5   8   1       96.17       70.81     14.89 o 
  -4   8   1      120.78       88.95     15.59 o 
  -3   8   1     1939.40     2030.95     59.20 o 
  -2   8   1       61.59       51.82     12.88 o 
  -1   8   1      238.97      296.11     25.16 o 
   0   8   1       21.23       28.58     15.52 o 
   1   8   1       57.88       65.05     18.90 o 
   2   8   1        2.66       18.67      8.20 o 
   3   8   1      105.50      140.92     18.76 o 
   4   8   1     2621.71     2593.31     57.21 o 
   5   8   1       41.24       31.14      7.19 o 
   6   8   1      165.22       80.27     46.58 o 
   7   8   1        0.34       59.17     34.02 o 
   8   8   1      210.25      390.29     68.49 o 
   9   8   1      359.18      319.87    112.68 o 
  10   8   1       15.37       34.52     34.52 o 
 -10   9   1       20.01      116.03     42.93 o 
  -9   9   1     3020.16     2750.54    136.28 o 
  -8   9   1        0.74       88.26     62.87 o 
  -7   9   1        0.80       53.87     21.88 o 
  -6   9   1     1616.12     1845.37     87.18 o 
  -5   9   1       65.41       93.06     18.99 o 
  -4   9   1      331.99      512.37     56.64 o 
  -3   9   1        8.32       21.97     15.30 o 
  -2   9   1     8367.15     8131.03    147.95 o 
  -1   9   1       71.07       77.37      5.24 o 
   0   9   1     5854.73     5771.79    131.18 o 
   1   9   1    14882.26    16478.03    586.70 o 
   2   9   1     2951.76     2744.48     59.39 o 
   3   9   1     1251.65     1206.40     51.25 o 
   4   9   1     1006.31     1000.82     33.57 o 
   5   9   1       93.40      101.95     19.00 o 
   6   9   1      192.16      268.12     57.61 o 
   7   9   1       33.23       45.35     19.66 o 
   8   9   1        7.24       51.19     26.04 o 
   9   9   1      116.61      123.62     70.39 o 
 -10  10   1      111.32      108.85     37.25 o 
  -9  10   1       26.39       54.68     36.56 o 
  -8  10   1      198.71      174.31     29.48 o 
  -7  10   1      807.33      911.09    130.65 o 
  -6  10   1       11.80       51.11     17.53 o 
  -5  10   1      124.71      211.61     29.90 o 
  -4  10   1      340.93      385.60     48.65 o 
  -3  10   1     1185.79     1044.89     95.61 o 
  -2  10   1     1052.16     1053.57     92.38 o 
  -1  10   1      115.09      180.82     50.40 o 
   0  10   1       31.88       46.44     35.87 o 
   1  10   1      706.49      666.53     71.99 o 
   2  10   1        0.64       11.66      8.01 o 
   3  10   1        0.01       22.56      7.31 o 
   4  10   1      289.07      289.36     44.67 o 
   5  10   1      664.41      579.73     39.97 o 
   6  10   1      505.36      582.83    147.19 o 
   7  10   1       16.04      101.14     51.03 o 
   8  10   1      367.78      457.61    102.07 o 
   9  10   1        0.13       25.23     38.95 o 
 -10  11   1      676.62      564.27    109.22 o 
  -9  11   1        3.05       45.24     19.49 o 
  -8  11   1     1536.81     1708.37    234.00 o 
  -7  11   1     1131.50     1378.02    118.11 o 
  -6  11   1      693.74      672.96     80.40 o 
  -5  11   1     1784.10     1953.13    119.47 o 
  -4  11   1        1.25       28.76      9.07 o 
  -3  11   1     3975.60     3811.42     70.27 o 
  -2  11   1      175.98      207.57     32.42 o 
  -1  11   1      643.03      583.91    122.53 o 
   0  11   1       30.64       68.32     30.20 o 
   1  11   1     2775.34     2423.41    220.04 o 
   2  11   1      615.20      665.40     17.75 o 
   3  11   1     3445.08     3332.00     93.40 o 
   4  11   1     2335.06     2153.43     86.23 o 
   5  11   1       82.39       88.56     32.36 o 
   6  11   1      221.29      167.83     34.66 o 
   7  11   1      164.62       82.52     37.61 o 
   8  11   1        8.33       59.56     33.90 o 
 -10  12   1      384.93      375.97     89.43 o 
  -9  12   1        9.30        9.36     19.07 o 
  -8  12   1       54.33       97.38     37.06 o 
  -7  12   1      505.70      523.06     65.14 o 
  -6  12   1       44.10      168.52     30.84 o 
  -5  12   1      790.44      809.39     87.24 o 
  -4  12   1      101.55      106.57     22.35 o 
  -3  12   1      175.93      140.34     31.13 o 
  -2  12   1       62.47       33.53      9.22 o 
  -1  12   1       20.65       53.38     25.80 o 
   0  12   1      179.36      251.08     37.16 o 
   1  12   1       74.24      106.43     26.13 o 
   2  12   1       22.33       67.86     29.48 o 
   3  12   1       78.15       54.53     11.30 o 
   4  12   1       60.21       78.61     16.03 o 
   5  12   1      375.59      433.38     75.42 o 
   6  12   1       98.07       83.65     25.03 o 
   7  12   1      259.18      245.77     66.31 o 
   8  12   1      302.81      323.19     81.78 o 
  -9  13   1      164.89      199.41     45.53 o 
  -8  13   1      133.24      120.33     26.73 o 
  -7  13   1       67.46       60.19     17.13 o 
  -6  13   1       27.20       61.91     23.18 o 
  -5  13   1      590.77      532.91     79.50 o 
  -4  13   1      144.93      157.66     22.41 o 
  -3  13   1      270.13      388.73     42.22 o 
  -2  13   1      278.12      329.61     58.78 o 
  -1  13   1      132.80      165.83     45.24 o 
   0  13   1     4638.95     4734.32    298.07 o 
   1  13   1     2470.19     2510.49    140.64 o 
   2  13   1     5298.17     5179.16    186.88 o 
   3  13   1       36.74       30.74     14.95 o 
   4  13   1     2970.95     2774.22    146.13 o 
   5  13   1       85.09      138.60     36.49 o 
   6  13   1        3.77       26.03     29.46 o 
   7  13   1       12.50       41.67     35.50 o 
  -9  14   1      235.81      163.31     65.56 o 
  -8  14   1       20.22       36.97     28.63 o 
  -7  14   1      313.23      324.38     72.02 o 
  -6  14   1       99.90      102.36     30.79 o 
  -5  14   1      468.19      465.11     61.11 o 
  -4  14   1        0.57       35.72     17.96 o 
  -3  14   1     1021.09      889.60    151.75 o 
  -2  14   1      340.06      456.01     66.90 o 
  -1  14   1       95.23       87.80     27.91 o 
   0  14   1       17.86       49.19     19.00 o 
   1  14   1      306.75      378.00     88.39 o 
   2  14   1     1049.01     1055.28    161.86 o 
   3  14   1       32.61       48.88     20.71 o 
   4  14   1      207.79      184.82     41.51 o 
   5  14   1        0.51       29.09     28.85 o 
   6  14   1        6.01       47.58     47.83 o 
  -8  15   1     1192.36     1003.71    140.70 o 
  -7  15   1      299.65      206.20     37.84 o 
  -6  15   1     2062.88     2062.66    120.33 o 
  -5  15   1       58.54       85.48     32.17 o 
  -4  15   1      133.36      114.70     31.45 o 
  -3  15   1      208.00      121.00     28.07 o 
  -2  15   1     1152.31     1092.93    127.32 o 
  -1  15   1     7082.13     7124.22    337.03 o 
   0  15   1      131.31      179.28     40.87 o 
   1  15   1      837.96      940.22    106.45 o 
   2  15   1      161.27      209.61     51.63 o 
   3  15   1     3171.24     3380.30     97.11 o 
   4  15   1     2010.18     1895.08     80.90 o 
   5  15   1     1666.43     1575.17    478.05 o 
   6  15   1        1.13       36.24     63.36 o 
  -7  16   1       46.45       75.83     31.76 o 
  -6  16   1        8.22       97.34     47.93 o 
  -5  16   1      325.02      390.39     57.61 o 
  -4  16   1      109.30       83.49     26.63 o 
  -3  16   1     1157.54     1298.99    179.92 o 
  -2  16   1        1.36       29.90     27.31 o 
  -1  16   1        0.14        9.57     41.60 o 
   0  16   1       37.05       79.63     30.82 o 
   1  16   1        1.94       69.25     31.93 o 
   2  16   1      103.90       91.13     22.37 o 
   3  16   1       14.64       39.95     20.22 o 
   4  16   1        2.09       50.79     31.31 o 
   5  16   1        0.90       33.04     58.18 o 
  -6  17   1       30.70       93.53     43.55 o 
  -5  17   1       12.22      110.35     39.22 o 
  -4  17   1      216.18      311.81     57.73 o 
  -3  17   1        6.66       -0.25     49.19 o 
  -2  17   1      216.41      267.78     82.46 o 
  -1  17   1        1.18       46.82     35.06 o 
   0  17   1     1819.51     1685.52    300.14 o 
   1  17   1       28.77       43.34     25.00 o 
   2  17   1     2504.47     2715.89     92.49 o 
   3  17   1        2.01       58.59     30.72 o 
   4  17   1        0.79       32.30     42.41 o 
  -5  18   1      482.66      438.45     85.44 o 
  -4  18   1       99.06      195.72     62.97 o 
  -3  18   1        0.65       52.52     44.78 o 
  -2  18   1       65.41      101.86     46.84 o 
  -1  18   1       39.22       59.52     45.20 o 
   0  18   1       62.80      122.33     38.90 o 
   1  18   1        4.59       51.58     52.27 o 
   2  18   1       84.03       74.27     42.61 o 
  -3  19   1      412.58      394.23     98.23 o 
  -2  19   1        0.41       56.95     31.93 o 
  -1  19   1       13.46       37.37     33.32 o 
   0  19   1       83.59      102.17     49.89 o 
  -1 -19   2       37.20      115.40     55.10 o 
   0 -19   2      351.88      363.31     93.87 o 
   1 -19   2       95.26       89.77     34.16 o 
   2 -19   2      298.48      514.05    134.61 o 
   3 -19   2      606.86      586.62    113.79 o 
   4 -19   2       23.67       75.65     44.07 o 
  -3 -18   2       88.45       72.89     39.32 o 
  -2 -18   2      246.06      291.54    104.23 o 
  -1 -18   2      148.09      156.37     69.04 o 
   0 -18   2       24.06       27.34     29.22 o 
   1 -18   2       88.25      143.89     42.16 o 
   2 -18   2      186.20      147.64     47.32 o 
   3 -18   2        0.26       64.84     27.92 o 
   4 -18   2     1146.49      933.09    150.33 o 
   5 -18   2       97.01      119.57     45.61 o 
  -4 -17   2       44.16       44.38     32.54 o 
  -3 -17   2        6.30       18.20     32.34 o 
  -2 -17   2        0.01       52.27     27.86 o 
  -1 -17   2        6.83       91.96     71.25 o 
   0 -17   2       35.26      160.94     59.84 o 
   1 -17   2       99.92      125.32     90.97 o 
   2 -17   2      638.02      536.55     83.11 o 
   3 -17   2      444.69      490.38     81.40 o 
   4 -17   2       64.20      101.44     56.21 o 
   5 -17   2        6.17       35.63     65.09 o 
   6 -17   2      661.12      694.98    113.19 o 
   7 -17   2       41.45      137.33     57.69 o 
  -5 -16   2     1063.58     1173.55    237.67 o 
  -4 -16   2      233.05      208.99     63.86 o 
  -3 -16   2        0.78       43.28     16.05 o 
  -2 -16   2       65.32       70.16     20.90 o 
  -1 -16   2      186.26      210.96     67.02 o 
   0 -16   2     4135.71     4174.52    112.76 o 
   1 -16   2      416.06      463.11     80.01 o 
   2 -16   2        1.66       32.30     57.44 o 
   3 -16   2      240.50      243.77     53.53 o 
   4 -16   2      392.20      341.97     63.32 o 
   5 -16   2      996.28      991.75    143.32 o 
   6 -16   2        4.45       51.39     47.55 o 
   7 -16   2      388.78      354.59     77.11 o 
  -6 -15   2       52.14       52.76     26.87 o 
  -5 -15   2       22.03       98.62     42.16 o 
  -4 -15   2       44.75       21.39     21.22 o 
  -3 -15   2        3.32        6.28     20.00 o 
  -2 -15   2      246.79      282.85     59.27 o 
  -1 -15   2        6.92       35.04     22.33 o 
   0 -15   2      891.96     1103.34    144.68 o 
   1 -15   2      425.82      376.20     80.00 o 
   2 -15   2      153.30      145.74     54.67 o 
   3 -15   2     1061.74     1295.43    162.07 o 
   4 -15   2       81.47       95.77     34.04 o 
   5 -15   2      514.84      443.24     66.66 o 
   6 -15   2       24.17       25.80     15.34 o 
   7 -15   2       79.45       87.64     29.45 o 
   8 -15   2       40.30       78.34     31.00 o 
  -7 -14   2      118.38       91.71     25.15 o 
  -6 -14   2       14.81       60.90     41.91 o 
  -5 -14   2      912.94      845.89    258.13 o 
  -4 -14   2      417.65      353.13    123.27 o 
  -3 -14   2     4733.08     4883.88    132.27 o 
  -2 -14   2       46.29      111.57     24.50 o 
  -1 -14   2       17.36       61.08     24.26 o 
   0 -14   2       16.60       61.11     33.93 o 
   1 -14   2      854.99      986.07    139.25 o 
   2 -14   2      296.75      349.63     60.13 o 
   3 -14   2      149.72      122.89     33.89 o 
   4 -14   2      507.18      494.96     65.46 o 
   5 -14   2        2.63       16.54     14.55 o 
   6 -14   2        4.05       54.22     18.15 o 
   7 -14   2      342.90      375.81     99.60 o 
   8 -14   2       58.16       58.20     30.63 o 
   9 -14   2      343.78      221.48     61.61 o 
  -7 -13   2       13.76       29.13     18.98 o 
  -6 -13   2        3.63       21.29     19.97 o 
  -5 -13   2      160.97      127.75     32.92 o 
  -4 -13   2       25.75       46.77     14.74 o 
  -3 -13   2      643.61      618.55     64.22 o 
  -2 -13   2        0.39       24.01     25.35 o 
  -1 -13   2       54.05       51.57     63.24 o 
   0 -13   2      268.27      283.58     49.81 o 
   1 -13   2       36.17       35.19     31.93 o 
   2 -13   2      119.55      175.30     28.12 o 
   3 -13   2      475.23      543.68     50.70 o 
   4 -13   2        4.17       19.65     12.90 o 
   5 -13   2      149.55      144.86     32.34 o 
   6 -13   2      496.37      476.14     72.49 o 
   7 -13   2       85.52      109.45     27.31 o 
   8 -13   2       81.32      111.25     33.87 o 
   9 -13   2      171.44      209.42     46.80 o 
  -8 -12   2        0.01        9.04     31.54 o 
  -7 -12   2     3254.00     3307.60    111.74 o 
  -6 -12   2       74.46       84.94     35.99 o 
  -5 -12   2     1406.28     1376.29     64.72 o 
  -4 -12   2      912.94      857.29     34.22 o 
  -3 -12   2     2095.75     2123.13     51.36 o 
  -2 -12   2       14.91       22.62     13.32 o 
  -1 -12   2     2183.18     2112.84    143.12 o 
   0 -12   2        0.10       38.60     25.02 o 
   1 -12   2     7626.29     7198.80    390.65 o 
   2 -12   2     1050.31     1079.35    158.77 o 
   3 -12   2      253.07      184.94     29.29 o 
   4 -12   2     3766.11     3798.16     78.25 o 
   5 -12   2       42.30       91.48     21.91 o 
   6 -12   2       19.41       42.24     22.70 o 
   7 -12   2     1304.32     1600.29    184.67 o 
   8 -12   2      280.61      320.98     57.47 o 
   9 -12   2       10.81       60.55     41.21 o 
  10 -12   2      382.32      388.32     64.10 o 
  -8 -11   2      185.31      209.28     56.42 o 
  -7 -11   2      691.75      700.61    105.76 o 
  -6 -11   2     1167.03     1528.39     98.12 o 
  -5 -11   2       80.39       91.89     17.46 o 
  -4 -11   2        3.57       17.06      9.32 o 
  -3 -11   2      198.14      218.35     28.03 o 
  -2 -11   2      204.02      242.57     34.92 o 
  -1 -11   2        3.99       21.94     41.91 o 
   0 -11   2      109.02      139.42     41.82 o 
   1 -11   2      104.28       85.84     28.50 o 
   2 -11   2       62.68       56.96     11.06 o 
   3 -11   2      231.28      233.90     35.03 o 
   4 -11   2        7.45       37.98     16.38 o 
   5 -11   2      279.02      335.99     44.36 o 
   6 -11   2      317.66      271.91     55.33 o 
   7 -11   2     1062.27     1153.24    105.05 o 
   8 -11   2       16.68       80.82     29.50 o 
   9 -11   2      175.47      217.58     42.28 o 
  10 -11   2        0.00       35.91     19.56 o 
  -9 -10   2      202.76      165.48     50.04 o 
  -8 -10   2      280.38      357.24    107.74 o 
  -7 -10   2     2359.78     2466.18     84.64 o 
  -6 -10   2      655.54      719.08    115.09 o 
  -5 -10   2      379.93      411.12     27.19 o 
  -4 -10   2       24.52       20.39      8.41 o 
  -3 -10   2      139.77      147.96     16.70 o 
  -2 -10   2     3346.40     3170.52     66.96 o 
  -1 -10   2     3324.46     2982.90     87.03 o 
   0 -10   2     1643.08     1546.07     73.22 o 
   1 -10   2        1.36       54.64     22.07 o 
   2 -10   2      102.09      171.94     25.98 o 
   3 -10   2     2584.01     2548.28     60.53 o 
   4 -10   2      715.58      770.97     89.60 o 
   5 -10   2     3501.76     3768.40    134.13 o 
   6 -10   2     2034.45     2015.93    148.95 o 
   7 -10   2     1196.11     1277.11    131.11 o 
   8 -10   2        1.38       12.14     29.87 o 
   9 -10   2      172.57      222.53     46.05 o 
  10 -10   2       21.73       42.58     24.94 o 
  -9  -9   2      145.99      140.57     69.16 o 
  -8  -9   2      109.52      104.94     44.01 o 
  -7  -9   2     1358.55     1566.01    226.85 o 
  -6  -9   2        5.85       19.00     26.89 o 
  -5  -9   2       72.85       76.94     20.56 o 
  -4  -9   2      108.80      107.66     17.27 o 
  -3  -9   2      108.69      112.63     14.35 o 
  -2  -9   2      173.52      176.17     20.71 o 
  -1  -9   2       12.02       11.28      7.45 o 
   0  -9   2      223.10      295.71     47.70 o 
   1  -9   2       19.53       55.30     26.73 o 
   2  -9   2      124.79      218.24     22.49 o 
   3  -9   2       17.72       45.85      9.36 o 
   4  -9   2     1103.03     1201.85     46.23 o 
   5  -9   2      784.01      769.43     79.52 o 
   6  -9   2       82.73       98.42     24.26 o 
   7  -9   2      337.49      298.87     40.46 o 
   8  -9   2     2788.29     2695.97    133.66 o 
   9  -9   2       10.73       15.87     21.89 o 
  10  -9   2        0.11       29.77     27.89 o 
 -10  -8   2       90.33       99.54     37.91 o 
  -9  -8   2     1492.11     1458.37     95.93 o 
  -8  -8   2       55.64       76.06     38.83 o 
  -7  -8   2      532.68      507.34    114.03 o 
  -6  -8   2       10.20       43.92     30.32 o 
  -5  -8   2     2675.90     2783.41     96.39 o 
  -4  -8   2       82.51       94.55     14.00 o 
  -3  -8   2     7247.52     7639.94    106.76 o 
  -2  -8   2      782.73      833.97     21.30 o 
  -1  -8   2        4.59       12.02      4.21 o 
   0  -8   2     7885.98     8610.63    131.80 o 
   1  -8   2    11737.31    11020.46    331.78 o 
   2  -8   2      891.35      793.57     26.69 o 
   3  -8   2    10333.32    11029.67    147.08 o 
   4  -8   2     4550.17     4694.50     92.63 o 
   5  -8   2     1087.31      998.14    106.95 o 
   6  -8   2        9.84       44.15     23.19 o 
   7  -8   2      659.74      749.24     75.02 o 
   8  -8   2        0.47       40.30     23.20 o 
   9  -8   2      164.72      176.41     59.01 o 
  10  -8   2      112.80      108.92     42.41 o 
  11  -8   2      336.05      313.59     91.02 o 
 -10  -7   2      226.74      242.52     77.84 o 
  -9  -7   2      135.31      168.79     45.40 o 
  -8  -7   2      200.77      163.21     36.00 o 
  -7  -7   2       98.74      112.34     30.98 o 
  -6  -7   2      220.65      348.85     93.32 o 
  -5  -7   2     1604.48     1559.15     30.39 o 
  -4  -7   2       90.90      145.65     17.86 o 
  -3  -7   2       55.46       68.40      9.53 o 
  -2  -7   2       15.10       16.34      5.69 o 
  -1  -7   2       10.92       25.26      6.47 o 
   0  -7   2      346.48      325.86     20.69 o 
   1  -7   2     1799.89     1643.39     31.07 o 
   2  -7   2       20.46       41.94      7.49 o 
   3  -7   2      340.69      412.72     44.41 o 
   4  -7   2        0.05       -3.36     10.60 o 
   5  -7   2        5.18       49.21     25.60 o 
   6  -7   2      249.04      323.57     43.56 o 
   7  -7   2     3084.31     2886.40     70.73 o 
   8  -7   2      868.11      917.33    116.95 o 
   9  -7   2      284.46      294.06     43.84 o 
  10  -7   2      649.42      564.87     82.79 o 
  11  -7   2      727.91      679.44    104.09 o 
 -10  -6   2       58.79       71.56     34.75 o 
  -9  -6   2        3.15       22.25     29.62 o 
  -8  -6   2      384.75      443.16     73.04 o 
  -7  -6   2       18.71       74.77     34.89 o 
  -6  -6   2      378.20      424.00     87.41 o 
  -5  -6   2       93.34      123.59     19.13 o 
  -4  -6   2     3116.13     3646.64     48.94 o 
  -3  -6   2      137.89      114.87     14.84 o 
  -2  -6   2      865.05      773.75     21.49 o 
  -1  -6   2        3.06       33.46      7.64 o 
   0  -6   2    10795.79     9688.59    106.66 o 
   1  -6   2       63.75       45.81      6.87 o 
   2  -6   2     4929.42     4922.74    159.64 o 
   3  -6   2      552.70      580.69     24.17 o 
   4  -6   2      383.45      437.32     43.94 o 
   5  -6   2       38.83       83.62     33.13 o 
   6  -6   2     2757.51     2762.57    130.76 o 
   7  -6   2      250.35      293.56     42.60 o 
   8  -6   2      270.60      255.67     37.93 o 
   9  -6   2      556.67      488.80     79.27 o 
  10  -6   2        1.97       19.30     17.75 o 
  11  -6   2       92.48       92.29     34.30 o 
 -10  -5   2       60.65      128.41     34.89 o 
  -9  -5   2       61.58       96.31     41.96 o 
  -8  -5   2     1933.02     2033.06     89.20 o 
  -7  -5   2      352.13      409.58     75.92 o 
  -6  -5   2      466.26      535.01     83.14 o 
  -5  -5   2       43.80       79.41     27.31 o 
  -4  -5   2        2.25       17.27      5.52 o 
  -3  -5   2      654.70      656.62     22.43 o 
  -2  -5   2      227.80      232.46     16.90 o 
  -1  -5   2       11.03       12.91      4.17 o 
   0  -5   2        4.84       24.96      7.06 o 
   1  -5   2       94.60      114.69     12.62 o 
   2  -5   2     1548.92     1570.50     26.10 o 
   3  -5   2      438.72      401.00     37.53 o 
   4  -5   2      205.83      171.02     16.82 o 
   5  -5   2     1670.61     1681.84     53.70 o 
   6  -5   2      434.20      450.11     59.39 o 
   7  -5   2       49.37       60.46     22.34 o 
   8  -5   2     1395.28     1501.56    124.46 o 
   9  -5   2       82.33       98.79     21.75 o 
  10  -5   2       23.61       79.73     21.13 o 
  11  -5   2      296.82      258.57     80.27 o 
 -11  -4   2       73.29      164.45     33.78 o 
 -10  -4   2       63.48      113.29     31.12 o 
  -9  -4   2      234.49      227.62     39.85 o 
  -8  -4   2      540.66      722.99    155.82 o 
  -7  -4   2        8.85       25.91     16.47 o 
  -6  -4   2       68.02      119.49     23.30 o 
  -5  -4   2     7246.82     8253.58    206.23 o 
  -4  -4   2      149.07      217.97     21.08 o 
  -3  -4   2    14055.42    13781.45    148.76 o 
  -2  -4   2      160.98      219.86     23.11 o 
  -1  -4   2      916.32      870.62     14.15 o 
   0  -4   2     3275.20     3305.55     47.50 o 
   1  -4   2      857.42      896.01     18.37 o 
   2  -4   2     2862.50     2694.33     38.05 o 
   3  -4   2     1413.90     1459.80     38.87 o 
   4  -4   2     4692.60     4633.07     93.43 o 
   5  -4   2      887.53     1046.10     53.23 o 
   6  -4   2      158.26      242.80     40.22 o 
   7  -4   2      251.38      317.94     40.08 o 
   8  -4   2      671.14      840.94     84.30 o 
   9  -4   2       34.37       23.08     22.01 o 
  10  -4   2     1214.17     1155.36    132.12 o 
  11  -4   2       34.37       53.13     44.13 o 
 -11  -3   2      247.95      282.72     92.07 o 
 -10  -3   2      223.49      177.80     57.69 o 
  -9  -3   2      180.47      196.95     49.42 o 
  -8  -3   2        0.96       15.88     16.52 o 
  -7  -3   2      410.46      353.15     31.59 o 
  -6  -3   2       10.66       26.37     13.59 o 
  -5  -3   2       45.85       76.00     15.16 o 
  -4  -3   2      858.16      859.28     15.58 o 
  -3  -3   2     3796.69     3452.26     49.52 o 
  -2  -3   2     4073.69     3945.50     47.04 o 
  -1  -3   2       83.86      108.07     12.73 o 
   0  -3   2       71.62      110.13     20.53 o 
   1  -3   2      168.82      151.25     15.45 o 
   2  -3   2     1480.34     1255.98     26.98 o 
   3  -3   2     1157.03     1177.36     34.29 o 
   4  -3   2      939.89      972.42     25.42 o 
   5  -3   2      113.98      110.58     14.84 o 
   6  -3   2      213.35      233.67     36.77 o 
   7  -3   2      769.81      844.91    102.99 o 
   8  -3   2     2177.39     2074.18    101.23 o 
   9  -3   2       98.75      165.41     31.54 o 
  10  -3   2      420.27      429.20     96.57 o 
  11  -3   2       70.48       97.92     46.20 o 
 -11  -2   2       19.73       63.94     49.07 o 
 -10  -2   2      183.76      240.21     50.82 o 
  -9  -2   2      582.62      570.20    102.07 o 
  -8  -2   2     1763.29     1622.80     96.51 o 
  -7  -2   2      596.76      569.65     82.59 o 
  -6  -2   2      669.01      583.56     79.89 o 
  -5  -2   2      176.47      188.59     27.28 o 
  -4  -2   2      599.79      527.86     34.09 o 
  -3  -2   2     1650.99     1707.98     27.18 o 
  -2  -2   2     7528.95     7838.16    120.14 o 
  -1  -2   2     9093.89     8912.98     73.05 o 
   0  -2   2     2443.02     2282.77     36.40 o 
   1  -2   2      621.03      444.70     12.56 o 
   2  -2   2    12197.71    13133.83     95.41 o 
   3  -2   2    12288.58    13125.58     87.32 o 
   4  -2   2      132.76      209.96     21.31 o 
   5  -2   2      505.12      544.01     28.91 o 
   6  -2   2     1421.52     1398.71     66.38 o 
   7  -2   2       15.52       34.25     13.69 o 
   8  -2   2     3397.21     3364.13     78.11 o 
   9  -2   2      114.17      138.35     22.31 o 
  10  -2   2      490.22      602.70     85.12 o 
  11  -2   2       37.90       83.49     23.85 o 
 -11  -1   2       59.48       38.65     40.04 o 
 -10  -1   2        4.35       75.79     23.94 o 
  -9  -1   2       56.40       69.62     26.30 o 
  -8  -1   2     3423.69     3094.66    110.03 o 
  -7  -1   2      581.57      583.23     78.54 o 
  -6  -1   2      140.35      134.59     20.18 o 
  -5  -1   2     2244.19     2074.30     54.96 o 
  -4  -1   2     1582.37     1540.32     31.74 o 
  -3  -1   2     1913.40     2017.93     31.28 o 
  -2  -1   2     4911.46     4322.62    178.85 o 
  -1  -1   2     1502.25     1272.27     22.25 o 
   0  -1   2       76.83       49.39      8.56 o 
   1  -1   2      334.22      357.82     14.43 o 
   2  -1   2     8063.80     7274.51     60.86 o 
   3  -1   2     1351.15     1319.57     24.47 o 
   4  -1   2        0.05       13.72      6.31 o 
   5  -1   2     4461.39     4288.12    107.47 o 
   6  -1   2      134.38      152.18     23.84 o 
   7  -1   2      171.60      169.92     30.00 o 
   8  -1   2       28.61       20.44      9.08 o 
   9  -1   2      194.42      200.29     62.20 o 
  10  -1   2      580.38      589.04     99.60 o 
  11  -1   2      849.89      817.47    148.17 o 
 -11   0   2      296.67      242.29     80.79 o 
 -10   0   2      124.35      108.34     39.10 o 
  -9   0   2       42.59       41.76     20.26 o 
  -8   0   2     1559.03     1436.91     82.79 o 
  -7   0   2       16.07       32.12      8.61 o 
  -6   0   2     1058.39     1187.58     35.87 o 
  -5   0   2     2158.39     2085.59     56.86 o 
  -4   0   2    10215.24    10720.47    118.63 o 
  -3   0   2     7934.53     7918.55     57.34 o 
  -2   0   2    11582.69    11402.90    471.97 o 
  -1   0   2      464.47      485.65     17.24 o 
   0   0   2     3679.04     3413.14     44.84 o 
   1   0   2      818.12      900.47     20.40 o 
   2   0   2      373.92      393.61     18.84 o 
   3   0   2     4766.30     4758.47     56.27 o 
   4   0   2     1080.73     1039.86     30.01 o 
   5   0   2     3935.45     3620.38     76.71 o 
   6   0   2        3.53       23.55     13.20 o 
   7   0   2        0.16        7.53      9.04 o 
   8   0   2     1246.12     1053.85    114.23 o 
   9   0   2       36.22       38.39     13.07 o 
  10   0   2      787.26      758.37    176.28 o 
  11   0   2        0.93       43.21     64.35 o 
 -11   1   2      444.01      482.85    123.15 o 
 -10   1   2      862.30      840.12    199.28 o 
  -9   1   2       86.39       78.72     20.12 o 
  -8   1   2     1825.45     1593.38    121.28 o 
  -7   1   2      566.47      586.78     62.74 o 
  -6   1   2      256.83      332.93     39.26 o 
  -5   1   2      419.87      402.96     52.04 o 
  -4   1   2       14.49       24.08     10.11 o 
  -3   1   2       43.72       61.08      8.43 o 
  -2   1   2    11522.82    10353.07     93.52 o 
  -1   1   2      111.65      123.87     14.75 o 
   0   1   2        2.72       52.31      6.40 o 
   1   1   2      365.59      332.14     10.62 o 
   2   1   2       22.54       49.99      7.41 o 
   3   1   2        5.30        5.36      8.62 o 
   4   1   2      424.02      370.09     24.49 o 
   5   1   2      394.55      416.68     49.16 o 
   6   1   2       26.34       55.06     15.24 o 
   7   1   2      631.14      674.19     60.82 o 
   8   1   2     1345.29     1388.67     93.06 o 
   9   1   2        4.50       51.34     20.61 o 
  10   1   2     2618.26     2417.62    529.33 o 
  11   1   2       14.24       31.14     25.89 o 
 -11   2   2       84.46      150.49     35.24 o 
 -10   2   2      175.70      129.43     54.86 o 
  -9   2   2       81.49      132.57     36.01 o 
  -8   2   2      364.28      365.58     49.34 o 
  -7   2   2      246.49      271.49     37.44 o 
  -6   2   2     7351.28     7243.42    115.85 o 
  -5   2   2        0.33       13.32     15.52 o 
  -4   2   2    21675.08    22072.64    231.21 o 
  -3   2   2     3132.51     2838.01     46.40 o 
  -2   2   2     8656.22     7446.89    255.29 o 
  -1   2   2     2793.80     2575.41    113.60 o 
   0   2   2    13699.09    12519.97    115.80 o 
   1   2   2     2378.53     2378.02     35.89 o 
   2   2   2    49200.91    52995.96    693.28 o 
   3   2   2     2677.40     2828.59     49.17 o 
   4   2   2      844.01      873.93     14.79 o 
   5   2   2       73.90       95.52     14.06 o 
   6   2   2     2338.88     2328.21    101.39 o 
   7   2   2      864.19     1183.94    156.81 o 
   8   2   2    10931.30    12271.69    363.16 o 
   9   2   2      220.33      290.45     54.93 o 
  10   2   2     3726.19     3839.48    169.56 o 
  11   2   2        2.53       23.20     20.94 o 
 -11   3   2       21.63       72.20     30.57 o 
 -10   3   2       31.02       56.21     23.51 o 
  -9   3   2      807.67      800.32    110.67 o 
  -8   3   2     1222.72     1275.66    139.47 o 
  -7   3   2        4.57       35.32     23.94 o 
  -6   3   2     2237.51     2103.56     73.86 o 
  -5   3   2     3209.26     3133.81     68.61 o 
  -4   3   2        2.93       16.71     11.10 o 
  -3   3   2      735.36      592.04     24.84 o 
  -2   3   2      433.75      435.25     36.36 o 
  -1   3   2       88.98      142.31     22.29 o 
   0   3   2      199.52      136.23     28.04 o 
   1   3   2        4.22       19.93      7.33 o 
   2   3   2       27.28       64.10      9.23 o 
   3   3   2      696.03      634.18     20.53 o 
   4   3   2      550.09      508.89     31.12 o 
   5   3   2        0.85        5.94     19.66 o 
   6   3   2      377.94      464.03     75.16 o 
   7   3   2        6.58       67.70     35.50 o 
   8   3   2      609.83      790.05    106.38 o 
   9   3   2      145.90      189.18     49.49 o 
  10   3   2        9.55       46.19     25.36 o 
  11   3   2        2.82       42.51     30.22 o 
 -11   4   2       91.23       66.83     18.68 o 
 -10   4   2      520.38      410.91     84.15 o 
  -9   4   2     1489.45     1554.18    148.16 o 
  -8   4   2       12.05       60.37     17.29 o 
  -7   4   2     3851.83     3985.11     92.56 o 
  -6   4   2     3703.93     3730.58     91.38 o 
  -5   4   2     3935.05     4075.27    118.00 o 
  -4   4   2     2147.81     2053.46     61.88 o 
  -3   4   2      614.95      650.47     45.23 o 
  -2   4   2     3367.23     3036.59     55.26 o 
  -1   4   2     5277.13     5606.73     93.14 o 
   0   4   2     1898.18     1990.74     34.87 o 
   1   4   2     8617.61     8722.32    109.29 o 
   2   4   2     5794.11     6012.17     71.34 o 
   3   4   2     5078.19     4917.99     78.31 o 
   4   4   2      583.52      505.04     56.41 o 
   5   4   2     4341.56     4640.11    132.09 o 
   6   4   2     1669.86     1745.53     79.26 o 
   7   4   2     1150.99     1334.48    160.90 o 
   8   4   2      891.59     1063.63    147.99 o 
   9   4   2     1568.82     1635.79    212.64 o 
  10   4   2       12.69       36.17     32.83 o 
  11   4   2       59.68      110.13     60.05 o 
 -11   5   2      355.29      250.72     62.70 o 
 -10   5   2      490.69      333.35     59.37 o 
  -9   5   2      591.44      592.24     66.42 o 
  -8   5   2      316.31      275.38     51.89 o 
  -7   5   2      184.83      194.08     36.60 o 
  -6   5   2      505.87      418.58     51.30 o 
  -5   5   2        1.54       22.49     11.22 o 
  -4   5   2      423.51      472.68     49.73 o 
  -3   5   2     3038.72     3121.95     91.26 o 
  -2   5   2      632.91      680.98     18.88 o 
  -1   5   2       10.77       -7.50     11.26 o 
   0   5   2        0.11       12.61     14.05 o 
   1   5   2      294.74      238.29     19.75 o 
   2   5   2       43.30       75.88      9.82 o 
   3   5   2       45.41       98.12     11.73 o 
   4   5   2     1189.83     1203.58     19.13 o 
   5   5   2      379.61      375.79     61.53 o 
   6   5   2      330.81      449.74     76.94 o 
   7   5   2      365.51      413.51     60.12 o 
   8   5   2      106.33      129.60     33.42 o 
   9   5   2      630.36      727.31    183.92 o 
  10   5   2     1583.36     1509.93    193.15 o 
 -11   6   2       62.74      112.77     29.72 o 
 -10   6   2       19.75       66.43     17.71 o 
  -9   6   2      518.82      622.94     82.38 o 
  -8   6   2     1941.74     1940.72    203.63 o 
  -7   6   2      189.68      204.25     34.98 o 
  -6   6   2      234.51      342.06     45.98 o 
  -5   6   2       15.85       35.90     18.62 o 
  -4   6   2     3138.18     3052.72     53.06 o 
  -3   6   2      158.02      232.67     28.61 o 
  -2   6   2     5067.53     5735.76     82.04 o 
  -1   6   2      725.49      737.96     51.01 o 
   0   6   2     6892.65     7354.36     76.75 o 
   1   6   2     2292.67     2208.17     34.17 o 
   2   6   2      957.57      732.93     33.57 o 
   3   6   2      723.90      781.38     21.10 o 
   4   6   2      280.84      264.06     12.35 o 
   5   6   2      182.59      263.72     45.91 o 
   6   6   2      155.90      187.44     37.54 o 
   7   6   2      173.85      254.47     43.67 o 
   8   6   2     1257.63     1367.51    190.07 o 
   9   6   2        1.38       43.42     32.18 o 
  10   6   2     1892.53     1985.46    266.17 o 
 -11   7   2       23.28       46.68     41.63 o 
 -10   7   2        1.41       30.31     26.68 o 
  -9   7   2       77.67      114.92     26.89 o 
  -8   7   2     1135.64     1042.67    109.51 o 
  -7   7   2       17.25       60.28     18.30 o 
  -6   7   2     1580.34     1664.43    134.70 o 
  -5   7   2       51.64       28.48     12.83 o 
  -4   7   2     1626.68     1704.85     57.60 o 
  -3   7   2     1995.70     2033.10     60.18 o 
  -2   7   2      114.97      203.31     25.74 o 
  -1   7   2       92.96       97.18     18.06 o 
   0   7   2       81.32      137.76     17.92 o 
   1   7   2      108.47      165.68     19.99 o 
   2   7   2      272.47      279.69     19.47 o 
   3   7   2       78.97       75.49      9.79 o 
   4   7   2       13.73       18.98      6.61 o 
   5   7   2       24.31       35.67     19.86 o 
   6   7   2       40.07       42.41     18.29 o 
   7   7   2        6.71       50.03     40.19 o 
   8   7   2      612.18      623.06    112.75 o 
   9   7   2       15.72       38.78     28.89 o 
  10   7   2        8.94       77.37     31.23 o 
 -11   8   2        0.53       22.12     22.06 o 
 -10   8   2      436.86      362.66     65.32 o 
  -9   8   2      179.31      251.07     66.43 o 
  -8   8   2      614.40      527.42     62.78 o 
  -7   8   2     2192.72     2193.61    102.63 o 
  -6   8   2      174.55      269.47     41.26 o 
  -5   8   2      661.88      632.67     77.10 o 
  -4   8   2      180.37      245.71     36.23 o 
  -3   8   2      184.38      249.35     31.14 o 
  -2   8   2        0.25       26.18     10.00 o 
  -1   8   2     1573.37     1545.12     42.32 o 
   0   8   2      176.58      174.96     15.45 o 
   1   8   2       81.43       96.69     22.28 o 
   2   8   2     3537.16     3604.65     56.07 o 
   3   8   2     1741.96     1674.76     42.01 o 
   4   8   2     1549.02     1612.85     28.33 o 
   5   8   2        1.29       14.62      6.94 o 
   6   8   2       25.83       61.36     32.91 o 
   7   8   2     3265.89     3389.03    100.87 o 
   8   8   2        0.88       22.38     63.86 o 
   9   8   2      348.00      309.88     67.70 o 
 -10   9   2      843.26      655.35    119.56 o 
  -9   9   2        0.51       51.44     25.11 o 
  -8   9   2       89.74       88.95     19.97 o 
  -7   9   2      512.12      610.27     67.74 o 
  -6   9   2      161.23      130.18     28.24 o 
  -5   9   2      410.49      435.30     56.74 o 
  -4   9   2      343.66      448.00     48.13 o 
  -3   9   2      514.88      500.21     62.99 o 
  -2   9   2     2003.94     2147.84     75.06 o 
  -1   9   2      412.21      391.53     31.81 o 
   0   9   2       12.84       17.31      7.96 o 
   1   9   2      121.48      144.13     20.77 o 
   2   9   2      178.46      208.14     23.17 o 
   3   9   2       19.66       23.85      7.79 o 
   4   9   2      135.73      136.34     17.79 o 
   5   9   2       10.36       10.20     10.14 o 
   6   9   2       84.68      121.82     35.40 o 
   7   9   2     1006.22     1272.70    186.24 o 
   8   9   2       34.60       50.85     24.28 o 
   9   9   2       55.87       73.59     21.52 o 
 -10  10   2       75.12       91.66     34.78 o 
  -9  10   2     1086.52     1068.31    135.99 o 
  -8  10   2      181.88      185.34     37.96 o 
  -7  10   2      574.16      637.32     70.13 o 
  -6  10   2       63.68      107.77     42.60 o 
  -5  10   2     1253.44     1317.56    141.11 o 
  -4  10   2     1268.99     1178.01    105.40 o 
  -3  10   2       55.02       31.52     16.26 o 
  -2  10   2     2879.02     2884.82     66.13 o 
  -1  10   2      373.22      520.78     49.01 o 
   0  10   2       27.22       31.30     19.48 o 
   1  10   2    10145.34     9870.62    356.81 o 
   2  10   2       57.12       90.30     13.16 o 
   3  10   2      367.36      320.02     42.83 o 
   4  10   2     2708.44     2685.99     79.89 o 
   5  10   2        8.04       28.78     10.53 o 
   6  10   2      241.43      197.49     35.06 o 
   7  10   2      489.80      549.95     97.51 o 
   8  10   2     1813.45     1815.75     81.62 o 
   9  10   2        0.34       45.05     26.38 o 
 -10  11   2        0.04       55.37     25.27 o 
  -9  11   2       46.48       57.69     21.71 o 
  -8  11   2       18.17       39.84     23.03 o 
  -7  11   2       51.94       62.90     18.94 o 
  -6  11   2     2181.93     2266.31    137.10 o 
  -5  11   2      703.44      821.20     95.05 o 
  -4  11   2      244.33      188.27     28.22 o 
  -3  11   2       62.23       56.99     14.81 o 
  -2  11   2        7.49       29.98     13.97 o 
  -1  11   2      652.28      619.27     99.35 o 
   0  11   2      273.41      313.80     68.91 o 
   1  11   2        2.62        8.36     17.15 o 
   2  11   2       53.67       40.02     11.55 o 
   3  11   2      138.39      127.47     20.53 o 
   4  11   2      791.78      684.18     48.11 o 
   5  11   2      236.07      178.29     30.99 o 
   6  11   2      512.09      440.64     69.08 o 
   7  11   2      129.59       84.21     38.58 o 
   8  11   2      248.38      193.49     62.09 o 
  -9  12   2      125.24      137.03     30.13 o 
  -8  12   2      545.93      662.07    103.52 o 
  -7  12   2     3787.44     3590.02    117.57 o 
  -6  12   2      283.17      284.89     36.80 o 
  -5  12   2      996.26     1103.40     86.06 o 
  -4  12   2       90.14       98.70     16.46 o 
  -3  12   2      598.55      416.13     53.29 o 
  -2  12   2      935.24     1027.99     84.30 o 
  -1  12   2     5603.05     5587.12    140.74 o 
   0  12   2      191.88      222.53     83.70 o 
   1  12   2     1179.34     1200.82    145.30 o 
   2  12   2     6431.50     6687.87     92.09 o 
   3  12   2      231.53      158.66     28.10 o 
   4  12   2      841.18      858.99     44.79 o 
   5  12   2      207.76      202.55     84.69 o 
   6  12   2        3.78       19.75     14.45 o 
   7  12   2      417.89      402.15     88.12 o 
   8  12   2       29.71       28.20     35.63 o 
  -9  13   2       34.99       80.36     24.83 o 
  -8  13   2        9.26       59.99     29.45 o 
  -7  13   2     1390.10     1367.72     71.93 o 
  -6  13   2       12.76       53.50     21.39 o 
  -5  13   2        0.03       39.91     14.87 o 
  -4  13   2      191.04      201.57     41.80 o 
  -3  13   2       23.70       56.95     14.24 o 
  -2  13   2      265.34      278.45     54.62 o 
  -1  13   2      177.36      251.32     61.27 o 
   0  13   2      597.38      767.82    101.04 o 
   1  13   2        0.05        2.73     28.85 o 
   2  13   2       16.47       61.82     20.53 o 
   3  13   2      107.28      120.28     25.83 o 
   4  13   2      127.44      146.12     42.46 o 
   5  13   2      473.62      413.67    110.70 o 
   6  13   2      216.47      140.28     60.40 o 
   7  13   2        0.02       22.68     25.39 o 
  -8  14   2       42.57       68.88     23.81 o 
  -7  14   2      535.66      530.60     81.63 o 
  -6  14   2      148.40       87.38     53.32 o 
  -5  14   2      153.62      266.92     47.05 o 
  -4  14   2       13.59       21.87     11.64 o 
  -3  14   2     1066.20      963.52    162.97 o 
  -2  14   2     3731.54     4054.20    339.12 o 
  -1  14   2     3940.85     4224.19    159.89 o 
   0  14   2     3643.68     3864.07    360.82 o 
   1  14   2      324.80      389.52     52.71 o 
   2  14   2     3299.23     3450.76    165.18 o 
   3  14   2       61.43       91.67     25.38 o 
   4  14   2       22.32       22.43     25.27 o 
   5  14   2        5.56       24.90     22.44 o 
   6  14   2      169.38      188.85    129.68 o 
  -8  15   2      115.51       94.07     32.84 o 
  -7  15   2      447.37      277.73     60.19 o 
  -6  15   2      308.20      217.24     95.41 o 
  -5  15   2      542.13      589.03    101.70 o 
  -4  15   2      167.24      168.71     37.35 o 
  -3  15   2       88.40      171.55     49.17 o 
  -2  15   2        0.04       82.88     21.02 o 
  -1  15   2      778.91      823.56    131.16 o 
   0  15   2      432.65      497.66     66.11 o 
   1  15   2       74.14       79.57     20.71 o 
   2  15   2        9.00       46.23     17.42 o 
   3  15   2        9.40       44.76     26.99 o 
   4  15   2       33.32       44.32     20.46 o 
   5  15   2      235.33      172.58     83.83 o 
   6  15   2       21.87       36.24     46.60 o 
  -7  16   2       46.77      123.43     55.72 o 
  -6  16   2       95.24       57.05     39.08 o 
  -5  16   2     2630.30     2629.82    404.55 o 
  -4  16   2     1212.29     1304.74    194.19 o 
  -3  16   2     5076.37     5400.41    218.44 o 
  -2  16   2      126.03      160.57     40.41 o 
  -1  16   2        1.50       76.68     52.27 o 
   0  16   2      175.24      120.43     30.96 o 
   1  16   2      767.73      925.45    192.21 o 
   2  16   2     1622.95     1637.82     69.72 o 
   3  16   2     2228.63     2331.85     97.39 o 
   4  16   2      496.69      462.02    216.96 o 
   5  16   2       31.42       47.58     55.97 o 
  -6  17   2      248.17      219.38     72.38 o 
  -5  17   2      757.37      737.48    142.58 o 
  -4  17   2        8.61       52.00     38.95 o 
  -3  17   2        8.74       40.78     22.69 o 
  -2  17   2      244.59      192.75     55.57 o 
  -1  17   2        3.89       49.35     31.78 o 
   0  17   2      115.89      136.48     45.86 o 
   1  17   2      288.99      249.32     78.63 o 
   2  17   2      142.89       69.19     35.35 o 
   3  17   2        8.39       51.28     25.58 o 
  -5  18   2       31.80      124.06     51.92 o 
  -4  18   2       21.01       55.70     32.75 o 
  -3  18   2      160.13      183.07     40.91 o 
  -2  18   2      550.14      511.74    116.00 o 
  -1  18   2       92.26      120.07     71.00 o 
   0  18   2     2572.14     2314.44    117.16 o 
   1  18   2      140.45      155.49     53.41 o 
   2  18   2      289.32      175.48     63.73 o 
  -2  19   2      713.92      647.26    149.78 o 
  -1  19   2      105.79      115.94     35.86 o 
  -1 -19   3      141.94      128.36     47.63 o 
   0 -19   3        2.48       34.14     32.38 o 
   1 -19   3       72.58       64.89     56.21 o 
   2 -19   3       29.12        7.89     27.61 o 
   3 -19   3      456.72      450.08     98.01 o 
   4 -19   3      956.21      936.40    204.31 o 
  -3 -18   3        0.59       24.88     25.69 o 
  -2 -18   3      230.84      214.51     45.32 o 
  -1 -18   3        4.45       61.21     31.31 o 
   0 -18   3      320.99      417.17     74.84 o 
   1 -18   3      253.76      300.13     72.36 o 
   2 -18   3        7.28       32.45     63.73 o 
   3 -18   3      224.42      123.78     54.05 o 
   4 -18   3       98.09      125.05     40.44 o 
   5 -18   3      196.22      152.49     50.91 o 
   6 -18   3       51.70       71.40     43.31 o 
  -4 -17   3      583.27      719.17    265.78 o 
  -3 -17   3      101.36      125.29     44.36 o 
  -2 -17   3      178.11      216.96     49.94 o 
  -1 -17   3        5.50       76.13     29.20 o 
   0 -17   3     1527.75     1494.52    273.94 o 
   1 -17   3      296.77      309.95     63.56 o 
   2 -17   3     5502.63     5665.06    199.16 o 
   3 -17   3        7.12       31.13     58.80 o 
   4 -17   3       56.45       88.47     35.24 o 
   5 -17   3        0.98       66.06     33.21 o 
   6 -17   3      330.16      317.41    105.40 o 
   7 -17   3       24.71      111.65     40.37 o 
  -5 -16   3      116.17      143.98     62.62 o 
  -4 -16   3      641.73      527.42    176.03 o 
  -3 -16   3        4.87       15.29     33.78 o 
  -2 -16   3        7.63       42.17     19.24 o 
  -1 -16   3      436.84      458.30     94.36 o 
   0 -16   3      505.21      577.01    111.20 o 
   1 -16   3      225.05      232.57     66.20 o 
   2 -16   3       76.91      117.81     45.75 o 
   3 -16   3      361.87      303.50     88.88 o 
   4 -16   3      491.84      498.93    111.87 o 
   5 -16   3      156.90      191.94     56.09 o 
   6 -16   3       22.18       59.62     33.56 o 
   7 -16   3      906.37      827.07    180.99 o 
  -6 -15   3      147.13      140.78     77.66 o 
  -5 -15   3      267.36      263.06    115.14 o 
  -4 -15   3       29.40       65.90     69.28 o 
  -3 -15   3     2719.23     2598.89    111.56 o 
  -2 -15   3      427.13      407.02     74.13 o 
  -1 -15   3      777.51     1030.14    190.58 o 
   0 -15   3      131.18      132.41     29.37 o 
   1 -15   3      282.87      233.51     50.30 o 
   2 -15   3      216.23      303.07     49.43 o 
   3 -15   3     5004.50     4412.60    113.50 o 
   4 -15   3      391.57      420.59     78.77 o 
   5 -15   3      859.43      843.46    109.82 o 
   6 -15   3      518.86      481.53     77.71 o 
   7 -15   3        4.27        6.27     26.26 o 
   8 -15   3        3.88       32.10     19.07 o 
  -7 -14   3      409.19      829.62     85.80 o 
  -6 -14   3       69.38       37.47     45.36 o 
  -5 -14   3       41.33       24.16     53.01 o 
  -4 -14   3        0.75       17.05     32.91 o 
  -3 -14   3        8.78       38.20     18.42 o 
  -2 -14   3        2.73       -7.47     21.08 o 
  -1 -14   3       27.86       24.05     30.44 o 
   0 -14   3      164.36      192.19     49.25 o 
   1 -14   3      420.11      419.95     63.87 o 
   2 -14   3       78.11       93.02     29.67 o 
   3 -14   3       25.98       43.33     30.94 o 
   4 -14   3        1.58       40.34     32.91 o 
   5 -14   3      112.96       82.03     25.39 o 
   6 -14   3        4.10       51.43     14.63 o 
   7 -14   3      320.59      367.83     63.61 o 
   8 -14   3      454.05      323.02     64.62 o 
   9 -14   3        9.53       68.54     33.65 o 
  -7 -13   3      165.40      219.32     55.73 o 
  -6 -13   3     1023.42     1016.93    220.29 o 
  -5 -13   3     1350.02     1219.54     50.00 o 
  -4 -13   3       86.51       86.92     21.47 o 
  -3 -13   3     3134.84     3010.35     54.36 o 
  -2 -13   3     5344.74     4738.62    806.20 o 
  -1 -13   3      632.94      762.56    103.01 o 
   0 -13   3     1832.71     1877.00     71.08 o 
   1 -13   3     1049.36      981.27    131.24 o 
   2 -13   3     1872.18     1990.92    101.45 o 
   3 -13   3        3.14       23.77     11.53 o 
   4 -13   3       30.12       24.43      6.87 o 
   5 -13   3      115.87      104.15     21.89 o 
   6 -13   3       39.57       95.50     26.46 o 
   7 -13   3        5.85       33.99     19.07 o 
   8 -13   3      106.19       92.56     27.98 o 
   9 -13   3      421.94      294.38     89.30 o 
  -8 -12   3       22.83       26.11     21.17 o 
  -7 -12   3      698.36      704.93    142.27 o 
  -6 -12   3        0.76       14.93     32.79 o 
  -5 -12   3     2147.92     2114.04     50.01 o 
  -4 -12   3      977.92     1020.55     62.45 o 
  -3 -12   3       28.70       40.53     21.65 o 
  -2 -12   3       22.85       26.24      9.98 o 
  -1 -12   3       32.12       76.65     40.56 o 
   0 -12   3      145.74      165.05     60.03 o 
   1 -12   3       60.05       59.79     32.19 o 
   2 -12   3      254.98      328.36     61.88 o 
   3 -12   3      143.14      104.94     17.94 o 
   4 -12   3     1642.81     1655.99     75.90 o 
   5 -12   3      179.48      234.55     41.86 o 
   6 -12   3       84.35       78.42     18.56 o 
   7 -12   3     1305.01     1296.55     71.80 o 
   8 -12   3        0.34       25.72     27.70 o 
   9 -12   3       73.65       69.75     30.40 o 
  10 -12   3        4.05       45.93     24.83 o 
  -8 -11   3       23.22       14.18     34.60 o 
  -7 -11   3     1534.78     1586.62    225.05 o 
  -6 -11   3       76.68       81.13     40.43 o 
  -5 -11   3      342.99      358.47     27.20 o 
  -4 -11   3       14.43       23.58      8.47 o 
  -3 -11   3     1294.69     1264.98     47.83 o 
  -2 -11   3       15.97        3.28     11.78 o 
  -1 -11   3     2282.86     2141.77     66.36 o 
   0 -11   3       72.24       92.70     29.34 o 
   1 -11   3       83.47      133.69     36.94 o 
   2 -11   3      628.11      767.93     63.64 o 
   3 -11   3     3913.00     4098.56     89.92 o 
   4 -11   3      467.69      420.79     46.83 o 
   5 -11   3     1307.91     1371.27    138.67 o 
   6 -11   3     1093.98     1082.46     62.72 o 
   7 -11   3      860.22      848.60     86.01 o 
   8 -11   3       35.13       66.96     30.67 o 
   9 -11   3      499.36      453.90     69.02 o 
  10 -11   3      340.13      315.63     66.32 o 
  -9 -10   3       49.33        4.56     42.52 o 
  -8 -10   3     1323.24     1302.65    254.07 o 
  -7 -10   3      352.69      308.31     61.24 o 
  -6 -10   3        0.14        4.46      6.62 o 
  -5 -10   3       93.86       62.86     15.31 o 
  -4 -10   3       45.95       43.18     10.96 o 
  -3 -10   3       19.20       20.79      6.01 o 
  -2 -10   3       62.86       83.22     22.98 o 
  -1 -10   3      100.17      125.04     23.22 o 
   0 -10   3       17.18       37.84     20.17 o 
   1 -10   3       36.20       18.04     18.00 o 
   2 -10   3      137.82      155.54     21.89 o 
   3 -10   3     1116.76     1110.03     37.47 o 
   4 -10   3     1579.50     1529.41     98.80 o 
   5 -10   3       91.67       96.14     19.99 o 
   6 -10   3       91.41       65.00     17.11 o 
   7 -10   3      412.03      429.62     48.12 o 
   8 -10   3        4.67       14.72     29.11 o 
   9 -10   3      659.04      614.13     80.36 o 
  10 -10   3      606.19      582.36    107.28 o 
  -9  -9   3     1495.78     1648.59    277.73 o 
  -8  -9   3      427.35      386.29     78.90 o 
  -7  -9   3        0.14       10.86     18.04 o 
  -6  -9   3       24.71       40.66     27.72 o 
  -5  -9   3     1161.78     1120.56     42.56 o 
  -4  -9   3      480.18      456.01     52.49 o 
  -3  -9   3        5.70       25.37      6.55 o 
  -2  -9   3      155.56      149.71     21.35 o 
  -1  -9   3      740.75      738.97     33.98 o 
   0  -9   3     1202.87     1085.33     31.39 o 
   1  -9   3     2047.42     2041.42     67.35 o 
   2  -9   3       61.28       85.22     11.81 o 
   3  -9   3     6718.65     7378.33    106.89 o 
   4  -9   3     2463.52     2207.88     83.06 o 
   5  -9   3        2.17       51.62     17.15 o 
   6  -9   3        1.19       19.00     17.96 o 
   7  -9   3       80.28       56.83     12.78 o 
   8  -9   3      922.74      991.08    120.18 o 
   9  -9   3      921.56      927.40    116.64 o 
  10  -9   3      129.96      148.44     38.85 o 
 -10  -8   3      265.23      385.00     86.89 o 
  -9  -8   3      257.00      326.42     68.34 o 
  -8  -8   3        0.08       55.59     24.65 o 
  -7  -8   3     1017.09     1105.33    168.70 o 
  -6  -8   3      495.03      464.35     71.39 o 
  -5  -8   3      196.53      201.71     27.72 o 
  -4  -8   3      834.00      818.34     33.40 o 
  -3  -8   3       39.94       27.12      7.85 o 
  -2  -8   3       88.28      115.79     17.65 o 
  -1  -8   3       61.25       54.46     10.72 o 
   0  -8   3        9.36       17.17      5.66 o 
   1  -8   3       19.72       15.47      6.09 o 
   2  -8   3      395.94      453.73     23.32 o 
   3  -8   3      666.76      703.01     32.09 o 
   4  -8   3      672.33      750.66     80.84 o 
   5  -8   3      345.96      428.83     57.88 o 
   6  -8   3     1733.49     1518.00    151.02 o 
   7  -8   3      207.35      228.49     32.42 o 
   8  -8   3      861.42      864.89    105.28 o 
   9  -8   3       11.78       53.02     19.20 o 
  10  -8   3      245.99      195.55     36.72 o 
  11  -8   3      150.97      200.61     79.04 o 
 -10  -7   3        0.29       57.94     20.22 o 
  -9  -7   3      183.67      175.41     39.30 o 
  -8  -7   3      522.69      536.14     75.10 o 
  -7  -7   3     5881.37     6663.20    145.13 o 
  -6  -7   3       93.59       77.18     19.75 o 
  -5  -7   3     2739.24     2774.70     57.54 o 
  -4  -7   3       15.40       18.34      5.37 o 
  -3  -7   3      363.03      354.85     23.45 o 
  -2  -7   3     6633.08     7149.15    113.69 o 
  -1  -7   3     6892.21     6812.92     93.24 o 
   0  -7   3      328.06      470.78     32.53 o 
   1  -7   3    23360.81    25186.71    339.96 o 
   2  -7   3        0.48       19.06      8.23 o 
   3  -7   3     1742.16     1801.96     57.96 o 
   4  -7   3     1387.28     1666.41     94.91 o 
   5  -7   3     4214.22     4359.65    111.22 o 
   6  -7   3       78.10       76.32     22.58 o 
   7  -7   3     4185.60     4369.42    153.38 o 
   8  -7   3        3.44       23.94     22.23 o 
   9  -7   3      802.97      802.79    116.57 o 
  10  -7   3       77.36      103.12     47.95 o 
  11  -7   3      305.15      256.56     47.38 o 
 -10  -6   3       12.58       54.54     28.99 o 
  -9  -6   3      237.11      255.68     78.07 o 
  -8  -6   3        1.64       43.41     24.21 o 
  -7  -6   3      629.74      787.02    134.21 o 
  -6  -6   3      831.71      273.54    387.92 o 
  -5  -6   3      287.02      273.69     23.29 o 
  -4  -6   3       21.79       35.43      8.76 o 
  -3  -6   3      923.46      890.44     20.11 o 
  -2  -6   3        5.03        8.25      5.78 o 
  -1  -6   3        6.56       28.06      6.41 o 
   0  -6   3        0.97        8.51      7.73 o 
   1  -6   3        0.12       11.95      5.73 o 
   2  -6   3      129.15      178.48     16.64 o 
   3  -6   3       50.22       60.05      9.19 o 
   4  -6   3       54.28       51.51     11.62 o 
   5  -6   3     2172.00     2211.56     76.64 o 
   6  -6   3     1627.56     1557.48     87.16 o 
   7  -6   3      125.59      140.77     26.28 o 
   8  -6   3       15.83       39.19     21.76 o 
   9  -6   3      371.61      270.76     45.52 o 
  10  -6   3        5.35       49.02     24.33 o 
  11  -6   3      162.74      117.84     30.90 o 
 -10  -5   3      457.67      383.14     84.02 o 
  -9  -5   3       99.98      138.07     39.07 o 
  -8  -5   3      563.57      656.82    112.56 o 
  -7  -5   3      328.57      370.45     66.39 o 
  -6  -5   3      410.92      552.45     96.73 o 
  -5  -5   3      182.32      211.87     27.53 o 
  -4  -5   3       23.06      102.91     14.77 o 
  -3  -5   3     1808.76     1916.21     37.45 o 
  -2  -5   3    13125.86    13224.57    197.89 o 
  -1  -5   3     1995.57     1889.04     46.99 o 
   0  -5   3    10419.91     9852.03     71.09 o 
   1  -5   3      897.79      889.96     18.37 o 
   2  -5   3        7.88       35.68      7.33 o 
   3  -5   3      499.67      540.50     31.58 o 
   4  -5   3      502.49      497.87     43.04 o 
   5  -5   3     4269.97     4682.42     92.02 o 
   6  -5   3      624.78      773.10     93.02 o 
   7  -5   3      265.12      337.31     42.25 o 
   8  -5   3      545.12      713.15     71.22 o 
   9  -5   3      313.68      313.65     43.16 o 
  10  -5   3       28.07       54.92     21.92 o 
  11  -5   3      330.03      263.63     77.05 o 
 -11  -4   3      193.32      222.38     81.36 o 
 -10  -4   3     1272.56     1244.76    212.89 o 
  -9  -4   3      218.89      250.94     63.02 o 
  -8  -4   3       41.99       50.42     30.57 o 
  -7  -4   3        8.31       13.87     17.24 o 
  -6  -4   3        8.34       10.68     11.20 o 
  -5  -4   3     1106.67     1142.20     34.95 o 
  -4  -4   3       55.32      128.53     16.55 o 
  -3  -4   3       89.73       70.57      9.29 o 
  -2  -4   3        5.91       12.53      5.16 o 
  -1  -4   3       55.23       57.29     10.35 o 
   0  -4   3       95.20      102.67     14.01 o 
   1  -4   3       67.67       77.33     11.53 o 
   2  -4   3     7878.67     7334.29     75.07 o 
   3  -4   3      254.66      321.15     33.11 o 
   4  -4   3      395.56      400.31     35.73 o 
   5  -4   3     1867.93     1906.75     56.70 o 
   6  -4   3        0.22       30.44     14.62 o 
   7  -4   3       74.75       81.74     18.82 o 
   8  -4   3      158.23      156.22     34.64 o 
   9  -4   3      596.09      677.24     90.77 o 
  10  -4   3        7.70       28.52     15.17 o 
  11  -4   3        0.54       22.43     32.33 o 
 -11  -3   3       35.81       51.72     24.92 o 
 -10  -3   3       24.39       66.61     36.74 o 
  -9  -3   3      251.10      429.53     79.39 o 
  -8  -3   3      297.96      223.80     32.25 o 
  -7  -3   3     2443.87     2553.76     48.88 o 
  -6  -3   3      679.52      651.60     51.66 o 
  -5  -3   3     7153.10     7212.64    163.91 o 
  -4  -3   3      145.26      145.95     15.19 o 
  -3  -3   3     5358.46     5422.54     56.83 o 
  -2  -3   3     4333.15     4456.18     54.44 o 
  -1  -3   3     4559.57     4431.28     60.17 o 
   0  -3   3        7.26       11.16      7.13 o 
   1  -3   3    16361.37    16028.21    114.74 o 
   2  -3   3      176.00      296.70     18.07 o 
   3  -3   3      440.83      371.73     32.91 o 
   4  -3   3     1100.82     1084.42     33.98 o 
   5  -3   3     2921.03     3115.23     84.50 o 
   6  -3   3     1685.33     1640.29     52.55 o 
   7  -3   3     1378.18     1399.35     64.43 o 
   8  -3   3        2.39       25.44     13.93 o 
   9  -3   3      196.85      191.44     33.78 o 
  10  -3   3       33.55       40.15     16.12 o 
  11  -3   3       27.42       33.94     24.42 o 
 -11  -2   3      212.77      152.49     61.49 o 
 -10  -2   3       36.05       66.22     29.29 o 
  -9  -2   3        6.55       30.88     31.43 o 
  -8  -2   3      666.73      559.82     21.06 o 
  -7  -2   3       12.00       42.11     12.53 o 
  -6  -2   3     1058.29      913.59     49.07 o 
  -5  -2   3     4141.10     4214.32    168.49 o 
  -4  -2   3     1351.65     1268.71     28.28 o 
  -3  -2   3       57.29       53.26      7.60 o 
  -2  -2   3    13499.72    12448.41     55.40 o 
  -1  -2   3       28.32       31.13      5.88 o 
   0  -2   3      288.61      238.22     11.92 o 
   1  -2   3     1367.81     1046.01     17.75 o 
   2  -2   3      432.54      413.20     12.37 o 
   3  -2   3      922.58      958.86     23.50 o 
   4  -2   3       67.97       73.25      8.85 o 
   5  -2   3     3965.46     3952.05     55.03 o 
   6  -2   3      256.17      252.05     33.17 o 
   7  -2   3      191.69      184.07     31.25 o 
   8  -2   3      735.99      812.53     82.64 o 
   9  -2   3       12.40       23.83     13.47 o 
  10  -2   3        8.63       73.65     30.53 o 
  11  -2   3       93.19      196.91     41.83 o 
 -11  -1   3       56.50       51.95     44.97 o 
 -10  -1   3     1558.94     1728.43    253.20 o 
  -9  -1   3      300.74      336.48     47.58 o 
  -8  -1   3     1392.31     1278.55     46.69 o 
  -7  -1   3      455.07      396.05     27.28 o 
  -6  -1   3      213.98      200.22     37.66 o 
  -5  -1   3      306.10      427.68     63.41 o 
  -4  -1   3      145.85       98.16     11.72 o 
  -3  -1   3     2948.86     2678.31    120.53 o 
  -2  -1   3      310.28      449.92     22.86 o 
  -1  -1   3     3297.36     3119.35     44.99 o 
   0  -1   3     1211.30     1000.58     31.17 o 
   1  -1   3    16160.84    15953.06    140.00 o 
   2  -1   3      517.54      442.24     23.31 o 
   3  -1   3      457.27      399.14     22.30 o 
   4  -1   3      845.32      690.88     30.40 o 
   5  -1   3       34.14       46.74      9.20 o 
   6  -1   3      835.73      827.04     61.63 o 
   7  -1   3        0.99       22.90     16.68 o 
   8  -1   3       27.24       54.32     20.94 o 
   9  -1   3        0.97       34.30     16.96 o 
  10  -1   3      102.20      148.92     56.85 o 
  11  -1   3       34.67       38.00     23.56 o 
 -11   0   3       96.50      165.27     60.90 o 
 -10   0   3     1933.06     1959.74    127.27 o 
  -9   0   3       21.54       62.69     29.30 o 
  -8   0   3     2994.08     2759.27     65.48 o 
  -7   0   3        0.04       15.91     12.44 o 
  -6   0   3        0.46        4.47     16.44 o 
  -5   0   3     2868.91     2644.08     71.86 o 
  -4   0   3       20.70       27.54      7.99 o 
  -3   0   3       10.27       25.96      7.89 o 
  -2   0   3       43.15       79.12     10.42 o 
  -1   0   3     1350.96     1162.01     42.71 o 
   0   0   3       15.55       40.82      6.08 o 
   1   0   3      899.72      848.23     14.88 o 
   2   0   3     3418.79     3280.84     41.01 o 
   3   0   3     4475.16     4049.53     49.21 o 
   4   0   3      423.21      425.52     23.69 o 
   5   0   3      659.39      672.72     26.46 o 
   6   0   3       50.09       61.70     10.75 o 
   7   0   3       70.84       71.22     14.98 o 
   8   0   3     1099.14     1054.55    100.17 o 
   9   0   3      492.93      425.89     57.75 o 
  10   0   3       54.16      113.52     41.41 o 
  11   0   3      102.49      203.67     66.81 o 
 -11   1   3        1.47       68.21     51.40 o 
 -10   1   3        4.41       29.68     12.59 o 
  -9   1   3      250.36      247.92     46.16 o 
  -8   1   3     2131.98     1818.99     58.22 o 
  -7   1   3     1232.68     1126.95     75.48 o 
  -6   1   3     2071.69     1990.62     68.45 o 
  -5   1   3     8426.38     8441.69    133.90 o 
  -4   1   3        2.63       21.06     12.53 o 
  -3   1   3    39494.21    39856.98    396.47 o 
  -2   1   3    16462.68    16183.54    187.05 o 
  -1   1   3     9218.37     9473.01     88.56 o 
   0   1   3     1086.16     1029.48     13.99 o 
   1   1   3     3605.86     3648.05     63.66 o 
   2   1   3     1563.27     1312.78     20.57 o 
   3   1   3     5650.92     5378.18     56.75 o 
   4   1   3      408.98      468.74     39.54 o 
   5   1   3      245.24      220.03     21.96 o 
   6   1   3       87.29      153.52     28.86 o 
   7   1   3      335.23      378.36     57.38 o 
   8   1   3      987.10      978.55     98.61 o 
   9   1   3       62.22       48.38     24.92 o 
  10   1   3      282.60      183.31     52.08 o 
  11   1   3       20.98       60.79     23.65 o 
 -11   2   3       56.66      123.47     56.08 o 
 -10   2   3      432.98      344.33     75.46 o 
  -9   2   3      432.39      519.04     73.00 o 
  -8   2   3      709.97      655.58    102.43 o 
  -7   2   3      624.69      608.74     71.13 o 
  -6   2   3     1627.97     1488.57     64.69 o 
  -5   2   3     1483.28     1481.20     54.17 o 
  -4   2   3     1426.81     1317.36     33.07 o 
  -3   2   3     1939.43     1744.39     33.64 o 
  -2   2   3      158.25      209.91     20.95 o 
  -1   2   3      261.04      212.33     18.65 o 
   0   2   3       26.83       36.52     10.04 o 
   1   2   3      311.66      246.18      9.49 o 
   2   2   3       21.24       17.73      4.91 o 
   3   2   3      233.74      221.75     11.37 o 
   4   2   3      376.53      364.03     19.51 o 
   5   2   3     1390.49     1400.93     17.90 o 
   6   2   3      568.50      539.44    104.95 o 
   7   2   3       10.14       34.47     35.01 o 
   8   2   3     4922.58     5098.20    186.03 o 
   9   2   3       26.12       48.62     49.68 o 
  10   2   3        0.89       39.69     20.12 o 
  11   2   3       16.78       76.63     25.63 o 
 -11   3   3      228.92      216.79     51.37 o 
 -10   3   3      468.65      484.42     63.38 o 
  -9   3   3      250.79      270.37     47.36 o 
  -8   3   3     2035.06     2001.74    112.20 o 
  -7   3   3      690.49      743.48     81.42 o 
  -6   3   3    12137.67    12438.72    217.81 o 
  -5   3   3      120.10      147.67     26.55 o 
  -4   3   3       10.73       47.65     12.31 o 
  -3   3   3       52.59       48.00      8.57 o 
  -2   3   3     4915.11     5057.86     76.95 o 
  -1   3   3      233.01      202.34     26.67 o 
   0   3   3    41342.10    40929.43    320.00 o 
   1   3   3     2930.72     2971.44     41.59 o 
   2   3   3     3644.41     4029.64     48.41 o 
   3   3   3     1984.48     2020.14     31.83 o 
   4   3   3     9213.86     9388.04    100.74 o 
   5   3   3      183.19      159.20     32.47 o 
   6   3   3     3818.06     3987.01    155.82 o 
   7   3   3     1552.54     1592.55     85.80 o 
   8   3   3     3587.85     3827.57    107.28 o 
   9   3   3       34.42       78.94     39.57 o 
  10   3   3       23.64       32.17     29.44 o 
  11   3   3       46.02       61.34     22.67 o 
 -11   4   3       22.09       66.15     22.76 o 
 -10   4   3     2231.54     2136.93    124.68 o 
  -9   4   3        1.39       38.50     29.10 o 
  -8   4   3     2608.74     2454.66     69.47 o 
  -7   4   3     2114.80     2033.92     92.17 o 
  -6   4   3       88.20       96.58     18.72 o 
  -5   4   3       12.59       29.57     20.39 o 
  -4   4   3     1467.28     1563.18     58.16 o 
  -3   4   3       66.33       92.64     11.89 o 
  -2   4   3      870.98      812.32     23.71 o 
  -1   4   3     1756.23     1373.53     30.36 o 
   0   4   3      331.23      303.52     14.30 o 
   1   4   3       57.92       45.24      9.58 o 
   2   4   3       49.02       28.50      6.74 o 
   3   4   3      176.01      250.83     30.61 o 
   4   4   3       28.60       20.48     11.68 o 
   5   4   3     1251.01     1177.73    148.17 o 
   6   4   3      628.82      611.69     96.87 o 
   7   4   3      221.22      208.66     48.02 o 
   8   4   3      149.77      165.72     37.41 o 
   9   4   3      112.96      107.29     26.83 o 
  10   4   3      623.77      574.54    116.74 o 
 -11   5   3      109.34       58.69     30.12 o 
 -10   5   3       98.98      115.24     23.68 o 
  -9   5   3      478.94      565.20     77.85 o 
  -8   5   3      236.36      225.04     33.70 o 
  -7   5   3      101.71      135.21     33.32 o 
  -6   5   3     2934.02     3241.27     93.36 o 
  -5   5   3     3332.99     2985.21     97.59 o 
  -4   5   3     1035.58     1125.33     44.89 o 
  -3   5   3     6409.83     6943.15    174.28 o 
  -2   5   3      267.25      149.10     18.15 o 
  -1   5   3     2920.49     2522.57     50.14 o 
   0   5   3     2495.20     2275.05     43.11 o 
   1   5   3    17256.94    17697.13    132.03 o 
   2   5   3     2109.81     2261.98     40.19 o 
   3   5   3     3942.68     4153.53     88.53 o 
   4   5   3     7014.75     8214.22    111.22 o 
   5   5   3     1098.74     1288.30    170.90 o 
   6   5   3      525.47      643.65    108.78 o 
   7   5   3       27.31       53.87     30.57 o 
   8   5   3      201.85      308.10     57.61 o 
   9   5   3     1096.90     1211.16    159.04 o 
  10   5   3      175.96      214.54     56.69 o 
 -11   6   3       78.82       90.13     43.21 o 
 -10   6   3       32.58       57.91     25.52 o 
  -9   6   3      138.42      166.47     29.98 o 
  -8   6   3     2819.97     2586.65    164.94 o 
  -7   6   3        6.12        2.78     22.99 o 
  -6   6   3     1882.37     1782.48     55.91 o 
  -5   6   3     3398.38     3514.41     85.70 o 
  -4   6   3     1680.39     1685.17     47.65 o 
  -3   6   3       97.59       99.07     24.71 o 
  -2   6   3       30.30       70.26     13.65 o 
  -1   6   3      417.43      423.59     37.15 o 
   0   6   3      388.44      377.81     21.60 o 
   1   6   3       67.08       57.17      7.71 o 
   2   6   3       16.14       33.20      6.65 o 
   3   6   3       18.60       47.24      7.90 o 
   4   6   3       26.31       31.77      7.60 o 
   5   6   3      221.06      278.87     68.91 o 
   6   6   3      571.29      608.05     84.93 o 
   7   6   3     3409.69     3804.13     98.95 o 
   8   6   3      879.34      886.74    151.97 o 
   9   6   3       76.99      127.27     41.91 o 
  10   6   3       58.90       69.20     20.71 o 
 -11   7   3      403.64      365.76     63.78 o 
 -10   7   3       97.19      118.13     26.52 o 
  -9   7   3       99.00      107.44     27.44 o 
  -8   7   3      597.73      649.30     63.90 o 
  -7   7   3     1440.77     1610.86    149.39 o 
  -6   7   3     1492.86     1547.24     89.04 o 
  -5   7   3       23.75       54.49     17.21 o 
  -4   7   3     1043.79     1152.23     36.67 o 
  -3   7   3       77.86       40.86     11.21 o 
  -2   7   3      410.72      568.30     70.67 o 
  -1   7   3      277.71      286.41     51.52 o 
   0   7   3       27.36       95.87     24.30 o 
   1   7   3     1289.79     1438.36     42.20 o 
   2   7   3     7127.27     7084.37    117.03 o 
   3   7   3     4372.63     4679.75    117.81 o 
   4   7   3      817.21      832.85     63.31 o 
   5   7   3      594.41      541.72     63.25 o 
   6   7   3     1284.89     1224.62    104.17 o 
   7   7   3      383.80      402.01     78.18 o 
   8   7   3     2186.02     2267.73    216.38 o 
   9   7   3     1327.46     1339.95     87.22 o 
  10   7   3      453.92      447.48     97.27 o 
 -11   8   3       86.60       98.07     31.89 o 
 -10   8   3      794.15      706.53    101.28 o 
  -9   8   3      296.91      277.50     38.55 o 
  -8   8   3      908.86      947.85    106.35 o 
  -7   8   3     1327.30     1475.19    147.52 o 
  -6   8   3       95.83       50.83     15.30 o 
  -5   8   3      953.69     1200.32    140.70 o 
  -4   8   3      579.66      575.72     69.90 o 
  -3   8   3      243.29      262.32     28.68 o 
  -2   8   3        2.15       20.10     13.86 o 
  -1   8   3      408.14      411.33     47.56 o 
   0   8   3      513.70      528.31     49.52 o 
   1   8   3       47.64       44.49      7.45 o 
   2   8   3      166.21      199.43     23.97 o 
   3   8   3       77.08       98.06     13.74 o 
   4   8   3       23.59       20.92      9.38 o 
   5   8   3      364.02      394.42     39.22 o 
   6   8   3      539.84      747.52    122.45 o 
   7   8   3      230.70      233.13     38.18 o 
   8   8   3      296.62      292.38     64.12 o 
   9   8   3       65.97       61.14     30.44 o 
 -10   9   3        1.05       65.76     27.74 o 
  -9   9   3      278.44      309.60     51.58 o 
  -8   9   3       25.10       31.54     28.19 o 
  -7   9   3      469.45      611.44     83.62 o 
  -6   9   3      736.88      814.12     83.52 o 
  -5   9   3     1019.53     1247.88    144.71 o 
  -4   9   3      367.42      506.79     92.10 o 
  -3   9   3       30.99       25.36     11.23 o 
  -2   9   3       46.69       44.54     12.53 o 
  -1   9   3     7821.70     8200.59    144.80 o 
   0   9   3      932.42      945.45     20.14 o 
   1   9   3      980.93     1037.31     63.13 o 
   2   9   3     4678.36     4787.35    141.92 o 
   3   9   3     5819.34     5692.82    156.57 o 
   4   9   3      733.64      766.30     74.15 o 
   5   9   3     2080.21     2072.93     40.79 o 
   6   9   3      144.49      162.49     36.55 o 
   7   9   3       18.53       57.74     31.16 o 
   8   9   3      452.23      390.27     74.77 o 
   9   9   3     2715.44     2828.83     96.99 o 
 -10  10   3      359.05      314.70     78.53 o 
  -9  10   3        7.58       30.76     22.72 o 
  -8  10   3       90.09      112.70     30.16 o 
  -7  10   3       75.40       63.88     32.36 o 
  -6  10   3       24.68       59.70     26.85 o 
  -5  10   3      109.25       69.64     19.49 o 
  -4  10   3     1731.31     1664.96     51.85 o 
  -3  10   3      643.96      811.31     76.05 o 
  -2  10   3       15.50       27.52     12.86 o 
  -1  10   3      127.47      178.14     23.56 o 
   0  10   3     1298.89     1325.02     48.82 o 
   1  10   3       80.51       66.19     11.21 o 
   2  10   3      157.23      179.27     24.70 o 
   3  10   3        6.97       15.74      6.41 o 
   4  10   3       43.40       45.34     12.74 o 
   5  10   3       19.66       12.47     12.12 o 
   6  10   3       25.20       54.61     31.13 o 
   7  10   3      449.69      491.77     91.05 o 
   8  10   3      170.42      191.04     44.47 o 
 -10  11   3        0.43       36.19     19.74 o 
  -9  11   3       66.28       71.14     44.36 o 
  -8  11   3        2.06      103.35     27.78 o 
  -7  11   3     4402.28     4760.10    135.73 o 
  -6  11   3       66.30      124.42     27.11 o 
  -5  11   3      106.76      105.97     28.29 o 
  -4  11   3     1634.06     1343.11    118.09 o 
  -3  11   3       18.89       28.34     23.77 o 
  -2  11   3      605.16      618.91     40.95 o 
  -1  11   3     3126.70     3007.93     51.17 o 
   0  11   3     6492.68     6769.42     99.34 o 
   1  11   3     1191.82     1278.14     31.63 o 
   2  11   3      582.08      576.39     45.45 o 
   3  11   3       94.08       84.14     17.26 o 
   4  11   3      343.25      347.40     48.77 o 
   5  11   3      139.98      158.78     28.65 o 
   6  11   3     2336.80     2528.93    170.73 o 
   7  11   3      135.09      151.75     44.38 o 
   8  11   3      595.44      589.08    142.46 o 
  -9  12   3       10.56       87.43     37.05 o 
  -8  12   3     1114.29     1121.99    117.41 o 
  -7  12   3      369.57      417.46     55.19 o 
  -6  12   3        0.12       25.28     35.01 o 
  -5  12   3      284.08      269.24     41.40 o 
  -4  12   3        7.89       22.64      9.87 o 
  -3  12   3      407.64      433.57     56.74 o 
  -2  12   3       44.09       19.30     18.47 o 
  -1  12   3      471.30      560.20    101.03 o 
   0  12   3      669.97      767.07     96.75 o 
   1  12   3      294.83      231.32     62.12 o 
   2  12   3       37.59       67.92     36.41 o 
   3  12   3      202.18      248.71     31.80 o 
   4  12   3       33.15       42.80     15.07 o 
   5  12   3       41.80       64.53     28.14 o 
   6  12   3       51.65       63.22     24.40 o 
   7  12   3      146.53      104.27     36.51 o 
  -9  13   3      529.59      467.11    100.79 o 
  -8  13   3       86.43      125.95     37.04 o 
  -7  13   3      860.82      837.43     96.05 o 
  -6  13   3       20.83       50.92     22.16 o 
  -5  13   3     1186.22     1157.44    122.39 o 
  -4  13   3     1524.46     1530.23     67.66 o 
  -3  13   3     7236.77     7181.65    196.94 o 
  -2  13   3     2328.65     2290.10     78.59 o 
  -1  13   3      885.22      953.12    129.24 o 
   0  13   3      682.38      825.18    105.32 o 
   1  13   3      629.91      693.57    110.91 o 
   2  13   3      120.69      124.81     34.73 o 
   3  13   3     4426.38     4552.18    135.97 o 
   4  13   3      287.35      199.03     44.38 o 
   5  13   3     1623.05     1412.68    187.24 o 
   6  13   3       78.12       13.07     36.24 o 
   7  13   3      111.41      140.04     55.97 o 
  -8  14   3      375.24      304.36     88.59 o 
  -7  14   3       19.27       53.40     33.33 o 
  -6  14   3      486.30      514.50     74.60 o 
  -5  14   3       78.50      137.47     29.93 o 
  -4  14   3      156.85      190.88     56.90 o 
  -3  14   3      327.25      316.86     77.42 o 
  -2  14   3      717.94      735.75    118.11 o 
  -1  14   3       94.50      140.09     32.67 o 
   0  14   3      360.59      508.73     77.20 o 
   1  14   3      223.30      225.98     39.48 o 
   2  14   3      251.81      294.41     54.47 o 
   3  14   3       38.57       32.16     36.74 o 
   4  14   3      146.33      152.41     66.81 o 
   5  14   3       20.81       25.89     22.93 o 
   6  14   3      193.53      183.68     74.46 o 
  -8  15   3      159.63      199.93     47.99 o 
  -7  15   3      965.14      830.54    145.55 o 
  -6  15   3      116.18      208.99     58.18 o 
  -5  15   3     1886.68     1939.09    289.94 o 
  -4  15   3        1.49       83.51     31.39 o 
  -3  15   3      439.55      444.41     73.53 o 
  -2  15   3      357.03      315.08     51.59 o 
  -1  15   3      468.22      607.73     93.18 o 
   0  15   3       68.63      125.15     49.16 o 
   1  15   3       45.81       53.35     29.71 o 
   2  15   3      523.15      431.32    115.49 o 
   3  15   3       39.60       39.36     19.89 o 
   4  15   3       20.22       53.25     28.35 o 
   5  15   3        0.10       29.83     26.63 o 
  -7  16   3        1.49       51.24     56.58 o 
  -6  16   3       11.39       27.55     40.68 o 
  -5  16   3     1010.94      861.72    134.74 o 
  -4  16   3       30.73       39.56     39.21 o 
  -3  16   3      702.20      643.75    113.32 o 
  -2  16   3       62.96       66.41     27.12 o 
  -1  16   3       64.69       43.46     27.78 o 
   0  16   3      183.74      248.63     58.66 o 
   1  16   3       65.56       63.17     20.09 o 
   2  16   3       16.73       34.54     22.39 o 
   3  16   3       50.85       34.40     19.89 o 
   4  16   3       22.41       63.12     35.26 o 
  -6  17   3        5.96       53.98     36.59 o 
  -5  17   3     1647.51     1485.16    228.23 o 
  -4  17   3       47.49       92.59     28.41 o 
  -3  17   3       30.73       73.90     29.14 o 
  -2  17   3       98.49       99.09     31.08 o 
  -1  17   3       48.91       61.45     27.86 o 
   0  17   3        2.03       88.63     37.10 o 
   1  17   3      693.97      794.09    146.10 o 
   2  17   3      626.53      596.47    199.81 o 
   3  17   3      167.50       98.82     40.43 o 
  -4  18   3        6.31       73.19     26.66 o 
  -3  18   3        2.90       25.30     40.64 o 
  -2  18   3       37.50       56.21     33.28 o 
  -1  18   3       17.25       41.17     43.64 o 
   0  18   3      136.07      124.70     39.08 o 
   1  18   3        1.49       90.73     33.04 o 
   2  18   3       73.72       59.39     23.88 o 
  -1 -19   4      159.62      151.66     42.16 o 
   0 -19   4        3.88       66.13     37.19 o 
   1 -19   4      150.26       84.73     44.01 o 
   2 -19   4       30.43      101.58     48.57 o 
   3 -19   4      156.69      188.38     82.96 o 
   4 -19   4       21.07      107.10     46.20 o 
  -3 -18   4      148.59      145.14     49.92 o 
  -2 -18   4       73.81      150.13     67.55 o 
  -1 -18   4      181.81      237.44     83.14 o 
   0 -18   4       74.32       63.35     41.18 o 
   1 -18   4     1515.61     1929.29    194.65 o 
   2 -18   4      260.96      263.22     62.90 o 
   3 -18   4      340.10      333.38     82.35 o 
   4 -18   4        0.84       61.68     33.23 o 
   5 -18   4      314.57      391.50     75.66 o 
  -4 -17   4        0.36       72.48     55.97 o 
  -3 -17   4       37.42       46.36     56.95 o 
  -2 -17   4      184.63      203.78     62.41 o 
  -1 -17   4        0.38       36.38     21.06 o 
   0 -17   4       37.97        4.37     42.16 o 
   1 -17   4       91.51      132.13     36.30 o 
   2 -17   4      244.85      244.84     66.57 o 
   3 -17   4      791.85      822.56    115.92 o 
   4 -17   4      195.60      238.00     44.27 o 
   5 -17   4      971.56     1246.38    152.97 o 
   6 -17   4      378.99      346.59     98.29 o 
   7 -17   4        2.00       82.46     52.51 o 
  -5 -16   4       17.82       -5.42     51.53 o 
  -4 -16   4       69.92       52.52     31.97 o 
  -3 -16   4       53.25       71.09     62.62 o 
  -2 -16   4     2043.38     1860.21    238.29 o 
  -1 -16   4      163.24      206.73     50.08 o 
   0 -16   4     4016.67     3613.47    102.11 o 
   1 -16   4       57.99       59.70     27.61 o 
   2 -16   4      451.75      609.60     84.79 o 
   3 -16   4       54.20       91.47     31.82 o 
   4 -16   4      735.21      842.74    109.40 o 
   5 -16   4       15.00       77.66     36.44 o 
   6 -16   4       24.73       89.37     35.45 o 
   7 -16   4      344.82      294.81     83.76 o 
  -6 -15   4      322.59      400.39     84.07 o 
  -5 -15   4      196.78      137.82     43.15 o 
  -4 -15   4       37.70       48.72     23.40 o 
  -3 -15   4       63.70       99.11     36.67 o 
  -2 -15   4       25.84       42.69     37.60 o 
  -1 -15   4       17.73       45.78     36.52 o 
   0 -15   4       43.10       34.79     18.86 o 
   1 -15   4      366.05      292.24     59.85 o 
   2 -15   4      148.10      220.01     53.26 o 
   3 -15   4      128.13       84.33     48.57 o 
   4 -15   4       51.40       96.76     43.03 o 
   5 -15   4      503.04      497.36     90.29 o 
   6 -15   4        4.38       50.61     34.62 o 
   7 -15   4       46.18       42.39     15.26 o 
   8 -15   4      611.83      481.45     70.40 o 
  -7 -14   4      168.97      191.07     65.83 o 
  -6 -14   4      156.81      143.49     38.21 o 
  -5 -14   4     1028.28      768.97    247.28 o 
  -4 -14   4      246.44      234.71     51.49 o 
  -3 -14   4     1698.30     1550.13     64.22 o 
  -2 -14   4       30.67       34.84     17.77 o 
  -1 -14   4     1211.47     1177.65     74.46 o 
   0 -14   4       36.39       45.73     27.46 o 
   1 -14   4     2498.79     2554.33    146.87 o 
   2 -14   4       18.64       12.33     28.11 o 
   3 -14   4     2180.54     2351.46    158.41 o 
   4 -14   4      786.42      653.16     69.82 o 
   5 -14   4       97.83       91.55     22.10 o 
   6 -14   4        7.94       60.35     20.93 o 
   7 -14   4      365.01      377.33     53.79 o 
   8 -14   4        0.59       58.79     27.05 o 
   9 -14   4      212.02      157.77     32.86 o 
  -7 -13   4      164.44      139.14     52.40 o 
  -6 -13   4      246.39      153.45     40.32 o 
  -5 -13   4      513.50      495.92     89.35 o 
  -4 -13   4       34.16       44.83     13.10 o 
  -3 -13   4      296.04      287.60     48.11 o 
  -2 -13   4      158.44      157.20     44.67 o 
  -1 -13   4      153.07      154.99     38.46 o 
   0 -13   4       33.15      107.12     42.50 o 
   1 -13   4        0.58       30.57     27.12 o 
   2 -13   4       85.37      118.96     40.06 o 
   3 -13   4      207.41      142.25     42.13 o 
   4 -13   4      421.64      416.59     59.70 o 
   5 -13   4       98.32       75.22     21.39 o 
   6 -13   4       98.13      132.71     24.27 o 
   7 -13   4      917.88      843.67    125.50 o 
   8 -13   4      369.80      386.54     59.50 o 
   9 -13   4       43.21       51.14     23.63 o 
  -8 -12   4      874.69      755.99    162.57 o 
  -7 -12   4      888.66      871.53    185.57 o 
  -6 -12   4      179.15      176.46     36.73 o 
  -5 -12   4      447.27      513.35     37.08 o 
  -4 -12   4     4216.89     4215.71     83.55 o 
  -3 -12   4     5177.14     4921.32    157.06 o 
  -2 -12   4     3656.09     3430.14     60.17 o 
  -1 -12   4      471.18      379.60     38.03 o 
   0 -12   4     2253.16     2330.99     93.81 o 
   1 -12   4     1689.40     1348.69    212.35 o 
   2 -12   4      559.99      476.79    105.93 o 
   3 -12   4      214.19      239.38     34.11 o 
   4 -12   4      645.30      602.16     87.09 o 
   5 -12   4      217.08      292.41     42.83 o 
   6 -12   4        0.17       17.82     26.71 o 
   7 -12   4      223.99      136.85     34.52 o 
   8 -12   4      257.82      256.35     43.53 o 
   9 -12   4      113.42      135.22     28.03 o 
  -8 -11   4       80.03      163.20     38.67 o 
  -7 -11   4      196.48      229.45     70.39 o 
  -6 -11   4       81.12       89.29     38.94 o 
  -5 -11   4       92.26      119.19     29.28 o 
  -4 -11   4       42.22       61.03     14.34 o 
  -3 -11   4       16.06       16.63     16.41 o 
  -2 -11   4        0.24       48.00     32.79 o 
  -1 -11   4        7.16       11.85      5.87 o 
   0 -11   4        0.03       14.94     19.67 o 
   1 -11   4       21.77       35.29     34.53 o 
   2 -11   4      164.47      161.76     32.55 o 
   3 -11   4     1215.34     1129.58     70.48 o 
   4 -11   4      197.82      172.07     37.36 o 
   5 -11   4      709.38      778.19     80.22 o 
   6 -11   4      525.88      541.43     70.37 o 
   7 -11   4      723.51      725.88     72.22 o 
   8 -11   4        8.53       10.45     35.08 o 
   9 -11   4      452.68      469.87     82.25 o 
  10 -11   4     1078.32     1016.13    169.16 o 
  -9 -10   4        2.18       -1.97     43.39 o 
  -8 -10   4      116.84      135.35     39.36 o 
  -7 -10   4     1284.08     1097.43    178.39 o 
  -6 -10   4      240.27      227.52     46.90 o 
  -5 -10   4     2025.79     2094.54     80.88 o 
  -4 -10   4        3.26       15.56      4.45 o 
  -3 -10   4     1537.68     1393.36     56.92 o 
  -2 -10   4      323.24      392.80     55.94 o 
  -1 -10   4      124.44      157.64     17.86 o 
   0 -10   4      796.20      755.87     23.59 o 
   1 -10   4     4163.11     4379.71    101.33 o 
   2 -10   4       49.06       45.44     10.45 o 
   3 -10   4     6113.21     5346.10    149.39 o 
   4 -10   4        3.16       19.80     11.89 o 
   5 -10   4      178.50      311.78     38.26 o 
   6 -10   4      818.24      892.27     96.50 o 
   7 -10   4      454.29      432.53     61.37 o 
   8 -10   4     1130.15     1325.89    141.10 o 
   9 -10   4      308.61      404.59     73.61 o 
  10 -10   4       90.08       92.45     35.74 o 
  -9  -9   4      140.77      121.91     76.43 o 
  -8  -9   4      103.28      162.52     59.15 o 
  -7  -9   4      386.35      432.27     64.34 o 
  -6  -9   4      160.00      108.42     26.07 o 
  -5  -9   4       19.87       33.51      9.26 o 
  -4  -9   4        3.33       21.67      9.78 o 
  -3  -9   4      234.72      231.05     28.13 o 
  -2  -9   4       23.79       34.16     11.39 o 
  -1  -9   4       80.06      107.43     18.47 o 
   0  -9   4       79.41       64.20     10.56 o 
   1  -9   4        2.12       10.22     19.55 o 
   2  -9   4      514.11      544.14     28.88 o 
   3  -9   4        3.58       18.95      6.83 o 
   4  -9   4      501.60      657.95     56.04 o 
   5  -9   4      112.77      148.42     31.15 o 
   6  -9   4      337.63      318.14     40.49 o 
   7  -9   4      153.99      189.85     32.59 o 
   8  -9   4     1395.14     1369.14    182.75 o 
   9  -9   4       18.54       31.46     20.53 o 
  10  -9   4       11.95       23.11     22.67 o 
 -10  -8   4       35.81       64.83     26.12 o 
  -9  -8   4       48.13       52.68     32.14 o 
  -8  -8   4      176.66      248.37     43.42 o 
  -7  -8   4      721.10      952.26    171.87 o 
  -6  -8   4      124.70      102.59     26.44 o 
  -5  -8   4      289.49      268.40     40.28 o 
  -4  -8   4      356.05      387.38     26.67 o 
  -3  -8   4     1230.42     1210.00     33.00 o 
  -2  -8   4      479.57      433.58     29.55 o 
  -1  -8   4      351.80      262.27     18.89 o 
   0  -8   4     2340.48     2089.10     52.99 o 
   1  -8   4     9653.32     9742.88    143.21 o 
   2  -8   4     2625.24     2610.06     60.10 o 
   3  -8   4      407.67      441.39     41.86 o 
   4  -8   4      112.62      117.19     18.47 o 
   5  -8   4      807.52      939.74     71.55 o 
   6  -8   4     1123.02     1212.89     70.16 o 
   7  -8   4       11.45       49.43     20.60 o 
   8  -8   4      845.35      847.95     80.90 o 
   9  -8   4      161.29      151.62     34.27 o 
  10  -8   4      330.08      335.34     46.91 o 
  11  -8   4      150.68      134.32     37.88 o 
 -10  -7   4      201.87      235.85     70.70 o 
  -9  -7   4      246.86      218.17     62.01 o 
  -8  -7   4       87.69      146.34     37.76 o 
  -7  -7   4      620.25      661.69    105.37 o 
  -6  -7   4       42.53       53.08     12.21 o 
  -5  -7   4      196.10      199.70     27.82 o 
  -4  -7   4      148.16      167.08     22.78 o 
  -3  -7   4        0.04        9.68      7.96 o 
  -2  -7   4      239.15      297.35     38.57 o 
  -1  -7   4       53.38       46.87     12.48 o 
   0  -7   4      114.24      119.20     16.16 o 
   1  -7   4      176.48      160.35     19.85 o 
   2  -7   4      224.30      202.38     21.77 o 
   3  -7   4      276.28      312.59     35.85 o 
   4  -7   4       12.99       38.74     12.77 o 
   5  -7   4      285.70      315.67     46.65 o 
   6  -7   4      515.77      620.44     66.88 o 
   7  -7   4     1232.04     1395.70    152.03 o 
   8  -7   4     2145.61     2007.19    102.23 o 
   9  -7   4      581.80      536.95    100.43 o 
  10  -7   4      322.41      356.59     72.08 o 
  11  -7   4      787.51      504.44     90.49 o 
 -10  -6   4      395.89      464.57     89.74 o 
  -9  -6   4      983.62     1178.17    205.14 o 
  -8  -6   4      184.82      211.99     36.23 o 
  -7  -6   4     1783.33      193.05    725.57 o 
  -6  -6   4      860.59      900.02     69.85 o 
  -5  -6   4      856.43      714.34     30.14 o 
  -4  -6   4      209.67      225.29     31.16 o 
  -3  -6   4     2427.25     2395.12     45.66 o 
  -2  -6   4       13.17       29.10      9.75 o 
  -1  -6   4    13537.89    14033.50    136.07 o 
   0  -6   4      105.32      116.74     15.35 o 
   1  -6   4     1034.46     1080.06     28.13 o 
   2  -6   4      159.66      135.01     16.24 o 
   3  -6   4    14298.29    14856.88    299.84 o 
   4  -6   4     7467.74     7963.86    183.63 o 
   5  -6   4     4921.21     5213.20    276.90 o 
   6  -6   4      840.21      885.18     94.97 o 
   7  -6   4     1571.04     1676.11    133.14 o 
   8  -6   4     1232.99     1263.85    139.15 o 
   9  -6   4      612.17      692.16     75.96 o 
  10  -6   4      271.85      260.55     55.84 o 
  11  -6   4      213.78      275.11     58.54 o 
 -10  -5   4       16.25       71.66     46.35 o 
  -9  -5   4      189.99      230.10     81.11 o 
  -8  -5   4      440.86      626.21     78.52 o 
  -7  -5   4       92.00       67.04     38.35 o 
  -6  -5   4       82.34       83.80     17.18 o 
  -5  -5   4     1031.59      992.91     54.09 o 
  -4  -5   4      172.16      158.40     20.21 o 
  -3  -5   4       28.19       65.36      9.60 o 
  -2  -5   4      150.10      176.37     19.34 o 
  -1  -5   4        4.61       20.15      7.60 o 
   0  -5   4       56.42       74.98     11.03 o 
   1  -5   4      650.58      597.15     19.24 o 
   2  -5   4      138.87      204.20     20.53 o 
   3  -5   4      408.24      479.31     34.82 o 
   4  -5   4     2062.41     1984.41     46.42 o 
   5  -5   4      215.11      230.14     26.16 o 
   6  -5   4     1025.47      975.75    127.22 o 
   7  -5   4      573.01      646.55     75.92 o 
   8  -5   4       12.71       43.55     19.95 o 
   9  -5   4      698.53      720.23     94.57 o 
  10  -5   4      287.56      195.55     53.08 o 
  11  -5   4        1.48       -2.96     61.14 o 
 -11  -4   4       29.29       42.33     33.64 o 
 -10  -4   4      342.49      322.48     82.25 o 
  -9  -4   4       69.83       69.03     41.16 o 
  -8  -4   4       88.96       95.16     33.88 o 
  -7  -4   4      315.12      333.66     61.11 o 
  -6  -4   4      471.22      363.92     52.91 o 
  -5  -4   4       74.48      111.07     15.91 o 
  -4  -4   4       90.66      161.27     22.27 o 
  -3  -4   4     6097.04     6138.19     92.82 o 
  -2  -4   4        0.96       24.58      6.86 o 
  -1  -4   4     8346.30     8029.04    100.21 o 
   0  -4   4      260.16      504.57     20.33 o 
   1  -4   4      734.54      783.12     25.73 o 
   2  -4   4       84.96       77.39     10.66 o 
   3  -4   4     6200.55     6651.95    106.46 o 
   4  -4   4       41.42       52.26      8.12 o 
   5  -4   4     1423.46     1563.06     59.82 o 
   6  -4   4        0.49       25.33     19.63 o 
   7  -4   4     1186.86     1452.10    113.85 o 
   8  -4   4      794.70      887.21    147.54 o 
   9  -4   4        6.94       16.19     18.36 o 
  10  -4   4      189.31      155.01     25.81 o 
  11  -4   4        3.03       61.92     33.49 o 
 -11  -3   4      140.96      150.11     67.52 o 
 -10  -3   4        0.67       15.76     31.08 o 
  -9  -3   4       32.77       58.10     29.15 o 
  -8  -3   4      120.88      116.41     26.90 o 
  -7  -3   4      303.24      336.70     62.31 o 
  -6  -3   4      505.16      439.83     25.35 o 
  -5  -3   4      239.45      236.91     29.12 o 
  -4  -3   4      324.73      373.57     26.10 o 
  -3  -3   4      263.97      262.88     28.62 o 
  -2  -3   4       51.87       75.00      9.39 o 
  -1  -3   4      278.42      295.13     24.05 o 
   0  -3   4       16.28       40.19     10.44 o 
   1  -3   4     2197.94     1893.88     27.74 o 
   2  -3   4     5537.33     5099.36     75.72 o 
   3  -3   4     1966.11     1905.90     32.64 o 
   4  -3   4      560.07      685.78     29.00 o 
   5  -3   4      134.90      165.60     17.76 o 
   6  -3   4      203.14      185.58     32.40 o 
   7  -3   4      925.10      933.89     88.08 o 
   8  -3   4      159.74      206.81     35.26 o 
   9  -3   4       45.05       60.03     21.36 o 
  10  -3   4       21.14       50.49     18.50 o 
  11  -3   4      100.98      146.61     41.42 o 
 -11  -2   4        8.61       84.39     39.40 o 
 -10  -2   4       88.50       84.40     50.96 o 
  -9  -2   4      140.42      192.66     28.93 o 
  -8  -2   4      920.84      807.76     86.27 o 
  -7  -2   4     1535.78     1546.43    116.43 o 
  -6  -2   4     2125.53     2292.75     80.50 o 
  -5  -2   4     4348.70     4694.84     78.86 o 
  -4  -2   4     1667.29     1572.84     50.85 o 
  -3  -2   4     2038.68     2132.00     37.43 o 
  -2  -2   4      184.08      246.86     20.58 o 
  -1  -2   4    42392.45    41852.59    934.69 o 
   0  -2   4      548.22      517.28     19.29 o 
   1  -2   4    11427.13    12134.31    116.68 o 
   2  -2   4     5285.61     5072.22     82.86 o 
   3  -2   4     4923.55     4874.27     44.11 o 
   4  -2   4      820.86      787.53     55.76 o 
   5  -2   4    23222.48    25215.85    278.68 o 
   6  -2   4     1135.44     1064.20     80.49 o 
   7  -2   4     1041.36     1102.94     43.49 o 
   8  -2   4      292.75      276.30     40.86 o 
   9  -2   4       58.61       61.80     24.42 o 
  10  -2   4      164.28      155.24     33.16 o 
  11  -2   4       59.52       66.90     28.55 o 
 -11  -1   4      191.64      268.32     68.66 o 
 -10  -1   4     1209.33     1212.22    178.92 o 
  -9  -1   4       18.88       18.54     13.07 o 
  -8  -1   4      665.78      590.67     81.53 o 
  -7  -1   4      202.42      192.28     36.35 o 
  -6  -1   4      715.41      706.22     57.56 o 
  -5  -1   4      665.44      622.36     46.60 o 
  -4  -1   4     2246.39     2089.35     79.11 o 
  -3  -1   4     3868.88     3558.49     50.50 o 
  -2  -1   4     9287.78     8612.99     89.76 o 
  -1  -1   4       48.51       57.89     22.49 o 
   0  -1   4       82.07       50.33      8.75 o 
   1  -1   4        0.05       36.70     11.46 o 
   2  -1   4     1257.57     1171.33     17.42 o 
   3  -1   4     3960.24     3728.08     89.43 o 
   4  -1   4       50.86       65.20      8.47 o 
   5  -1   4        1.89       18.13      9.24 o 
   6  -1   4      333.87      336.26     35.22 o 
   7  -1   4        0.18       18.41     10.48 o 
   8  -1   4      140.16      121.31     19.51 o 
   9  -1   4       24.46       39.20     13.38 o 
  10  -1   4      262.70      242.00     67.45 o 
  11  -1   4       95.11      127.80     63.36 o 
 -11   0   4       18.59       29.87     25.77 o 
 -10   0   4     1372.88     1462.45    185.57 o 
  -9   0   4      254.21      257.79     49.83 o 
  -8   0   4       89.63      112.83     27.72 o 
  -7   0   4      471.77      379.07     56.32 o 
  -6   0   4     1090.19     1096.47     97.61 o 
  -5   0   4     1008.35      977.06     32.83 o 
  -4   0   4     4567.28     4640.26    238.73 o 
  -3   0   4      956.55      738.91     20.07 o 
  -2   0   4        7.40       22.78      7.60 o 
  -1   0   4     1032.55      931.67     21.57 o 
   0   0   4    14858.02    14215.47    194.30 o 
   1   0   4     4366.91     4113.64     61.34 o 
   2   0   4    17994.22    17940.58    116.33 o 
   3   0   4      947.32      991.43     26.28 o 
   4   0   4     2941.18     2893.19     49.78 o 
   5   0   4     1538.32     1739.25     46.77 o 
   6   0   4      210.40      199.16     21.12 o 
   7   0   4      192.13      169.74     22.61 o 
   8   0   4      841.23      811.95     72.15 o 
   9   0   4        3.11       16.87     11.65 o 
  10   0   4      220.04      241.18     63.26 o 
  11   0   4       37.23       52.57     33.73 o 
 -11   1   4      327.31      343.29    121.64 o 
 -10   1   4      966.15      707.08    109.47 o 
  -9   1   4      100.90      123.20     31.29 o 
  -8   1   4      252.82      252.19     35.29 o 
  -7   1   4      156.44      112.43     26.67 o 
  -6   1   4      242.49      188.56     30.92 o 
  -5   1   4       33.07       81.78     17.57 o 
  -4   1   4       25.83       21.17     12.00 o 
  -3   1   4     6428.92     6171.18     95.59 o 
  -2   1   4       19.25       61.66      9.27 o 
  -1   1   4      409.07      460.04     31.64 o 
   0   1   4      606.86      615.48     17.71 o 
   1   1   4        5.01       24.00      4.50 o 
   2   1   4      607.61      503.79     21.39 o 
   3   1   4       19.06       12.27      6.69 o 
   4   1   4      316.62      360.54     35.71 o 
   5   1   4       76.78       62.55      8.37 o 
   6   1   4        7.72       22.55      8.58 o 
   7   1   4      140.89      121.89     18.72 o 
   8   1   4      620.48      703.58     28.12 o 
   9   1   4       53.35       73.40     32.91 o 
  10   1   4       96.31      131.46     32.91 o 
  11   1   4       67.17      119.61     53.88 o 
 -11   2   4       22.16       85.08     37.35 o 
 -10   2   4     1345.09     1160.16    106.26 o 
  -9   2   4     1198.13     1381.18    135.72 o 
  -8   2   4     4603.81     4363.31    133.63 o 
  -7   2   4      948.11      963.49     64.16 o 
  -6   2   4     2639.43     2801.88     91.37 o 
  -5   2   4    12383.61    13212.45    230.96 o 
  -4   2   4     1770.91     1625.16     58.24 o 
  -3   2   4     2499.28     2620.05     42.82 o 
  -2   2   4     6788.30     6483.74     73.45 o 
  -1   2   4      365.55      414.88     33.50 o 
   0   2   4    15524.96    14800.08     63.28 o 
   1   2   4     9841.73    10163.22     94.31 o 
   2   2   4       23.16       46.47      6.21 o 
   3   2   4        4.70       18.07      5.06 o 
   4   2   4      158.42      172.91     19.85 o 
   5   2   4     8417.88     8458.50    102.19 o 
   6   2   4      699.81      766.94     44.27 o 
   7   2   4     1367.21     1398.74     86.56 o 
   8   2   4      933.58      966.36    145.46 o 
   9   2   4       68.09      165.90     39.84 o 
  10   2   4       54.52       63.90     37.47 o 
  11   2   4      252.81      374.90    100.69 o 
 -11   3   4       30.47       57.42     29.84 o 
 -10   3   4       50.69       36.61     23.62 o 
  -9   3   4      881.08      809.79    106.60 o 
  -8   3   4     2453.95     2382.41     83.51 o 
  -7   3   4        0.29       28.72     21.61 o 
  -6   3   4     3273.22     3396.06    161.49 o 
  -5   3   4      177.08      204.05     44.31 o 
  -4   3   4        1.07       30.06      9.35 o 
  -3   3   4      837.17      778.92     26.02 o 
  -2   3   4     1228.66     1062.89     21.57 o 
  -1   3   4      231.29      281.67     36.50 o 
   0   3   4      203.52      233.70     31.37 o 
   1   3   4      407.68      418.88     21.09 o 
   2   3   4       31.03       57.46      9.36 o 
   3   3   4      121.10      148.38     18.40 o 
   4   3   4      192.33      183.45     21.67 o 
   5   3   4      399.25      358.88     28.57 o 
   6   3   4      434.54      531.55     91.20 o 
   7   3   4      101.30      107.21     31.06 o 
   8   3   4      234.28      255.46     44.20 o 
   9   3   4        5.13       34.89     19.28 o 
  10   3   4        6.17       38.67     30.53 o 
 -11   4   4      204.92      175.23     42.60 o 
 -10   4   4     2276.12     2072.28    164.79 o 
  -9   4   4        5.87       60.18     23.82 o 
  -8   4   4     4556.92     4505.35    137.76 o 
  -7   4   4       15.72       56.30     20.78 o 
  -6   4   4      154.60      224.54     70.14 o 
  -5   4   4        0.31       36.92     17.93 o 
  -4   4   4     4858.50     5091.20    119.62 o 
  -3   4   4     1002.59      970.33     30.00 o 
  -2   4   4        4.69       23.05     12.31 o 
  -1   4   4       14.50       65.28     14.27 o 
   0   4   4      113.40      215.88     24.94 o 
   1   4   4     3565.07     3590.99     48.46 o 
   2   4   4     8749.81     8723.48     72.11 o 
   3   4   4      399.76      414.08     22.82 o 
   4   4   4     7911.31     7748.40    240.48 o 
   5   4   4      674.28      696.85     63.49 o 
   6   4   4     1486.69     1725.48    160.50 o 
   7   4   4      627.49      709.93     93.11 o 
   8   4   4      226.29      342.64     47.42 o 
   9   4   4        0.16      -10.06     26.88 o 
  10   4   4      255.45      308.08     72.24 o 
 -11   5   4      162.41      191.68     46.57 o 
 -10   5   4      756.14      722.19     97.03 o 
  -9   5   4      828.31      815.43     98.56 o 
  -8   5   4       75.62       92.74     34.61 o 
  -7   5   4       24.23       30.20     17.01 o 
  -6   5   4      891.18      890.17    106.05 o 
  -5   5   4      688.51      965.17    127.87 o 
  -4   5   4        0.46        4.15     18.65 o 
  -3   5   4      657.58      606.28     41.31 o 
  -2   5   4      139.85      150.32     19.09 o 
  -1   5   4       71.46       48.17     10.01 o 
   0   5   4       52.09       47.15      8.37 o 
   1   5   4      924.96      813.94     18.74 o 
   2   5   4      252.97      261.62     31.03 o 
   3   5   4      180.67      230.60     25.43 o 
   4   5   4     1636.65     1589.44    102.75 o 
   5   5   4      279.95      341.44     20.53 o 
   6   5   4     1479.40     1598.71     93.96 o 
   7   5   4       44.54       37.32     29.22 o 
   8   5   4      515.37      529.01     93.93 o 
   9   5   4      166.12      179.29     49.56 o 
  10   5   4      136.76      119.70     24.20 o 
 -11   6   4      192.72      176.64     48.43 o 
 -10   6   4      173.04      196.29     42.11 o 
  -9   6   4       53.23      114.58     34.58 o 
  -8   6   4      112.62      102.39     30.26 o 
  -7   6   4     1331.08     1560.00    151.66 o 
  -6   6   4      433.87      447.61     58.49 o 
  -5   6   4     2533.71     2491.66     92.66 o 
  -4   6   4      577.56      476.57    122.78 o 
  -3   6   4      517.34      612.15     28.66 o 
  -2   6   4     1258.02     1085.84     64.10 o 
  -1   6   4     1901.81     1820.94     41.76 o 
   0   6   4     2454.07     2510.70     83.63 o 
   1   6   4     3318.02     3079.78     59.13 o 
   2   6   4    19864.51    21727.02    223.10 o 
   3   6   4     1814.33     1830.06     55.85 o 
   4   6   4     2968.57     3041.84     99.19 o 
   5   6   4       96.47       90.30     14.55 o 
   6   6   4      314.07      333.84     37.83 o 
   7   6   4     2207.92     2506.36    102.69 o 
   8   6   4      184.89      269.47     55.55 o 
   9   6   4      256.75      215.64     55.84 o 
  10   6   4       75.83      130.21     41.37 o 
 -11   7   4       98.92      121.53     33.97 o 
 -10   7   4      127.02      147.61     24.78 o 
  -9   7   4      359.29      397.22     54.57 o 
  -8   7   4     1228.03     1390.41    180.66 o 
  -7   7   4      574.12      574.39     69.36 o 
  -6   7   4      179.11      232.02     36.47 o 
  -5   7   4      415.93      542.79     62.85 o 
  -4   7   4      682.98      917.91    138.09 o 
  -3   7   4       32.41       49.13     10.05 o 
  -2   7   4       54.22      118.57     18.51 o 
  -1   7   4        0.42       23.19      7.82 o 
   0   7   4        9.37       13.03     13.72 o 
   1   7   4      125.75      124.84     18.23 o 
   2   7   4        2.73        4.18     11.49 o 
   3   7   4      270.93      274.50     39.66 o 
   4   7   4      511.56      475.53     32.08 o 
   5   7   4     1816.32     1765.89     25.56 o 
   6   7   4      249.95      271.21     44.01 o 
   7   7   4     1044.56     1120.93     84.32 o 
   8   7   4      384.38      436.03     83.14 o 
   9   7   4       13.06       31.87     27.98 o 
 -10   8   4        4.37       60.78     20.67 o 
  -9   8   4       66.81       87.21     28.00 o 
  -8   8   4      202.69      255.82     39.76 o 
  -7   8   4       13.72       23.58     21.64 o 
  -6   8   4      336.91      357.72     43.67 o 
  -5   8   4      789.79      919.44     98.47 o 
  -4   8   4      877.93      853.42     61.92 o 
  -3   8   4      905.63      790.73     62.57 o 
  -2   8   4      186.96      146.17     29.93 o 
  -1   8   4      256.48      401.92     54.43 o 
   0   8   4     2364.24     2558.13    109.60 o 
   1   8   4      178.46      223.63     35.76 o 
   2   8   4      696.94      530.56     54.09 o 
   3   8   4     1687.42     1590.68     67.68 o 
   4   8   4     1883.33     1848.38     33.41 o 
   5   8   4       74.51      108.60     23.20 o 
   6   8   4     4142.39     4056.72     98.50 o 
   7   8   4      412.22      448.11     68.05 o 
   8   8   4        0.04        7.36     26.29 o 
   9   8   4        0.99        6.69     28.18 o 
 -10   9   4      863.80      728.58    131.73 o 
  -9   9   4      233.68      208.82     36.62 o 
  -8   9   4      166.10      188.31     37.17 o 
  -7   9   4      208.52      146.75     37.16 o 
  -6   9   4       67.35       70.47     19.33 o 
  -5   9   4      442.66      441.28     67.04 o 
  -4   9   4     1134.92     1220.34     71.02 o 
  -3   9   4      129.40      195.76     31.13 o 
  -2   9   4      183.50      156.41     31.23 o 
  -1   9   4      303.57      374.85     42.90 o 
   0   9   4        3.64       15.50      7.74 o 
   1   9   4       33.30       46.83     19.12 o 
   2   9   4       69.42       97.13     14.24 o 
   3   9   4      142.62      150.13     20.09 o 
   4   9   4       46.87       39.92     14.80 o 
   5   9   4     1775.63     1916.50    118.99 o 
   6   9   4        6.33       29.29     17.01 o 
   7   9   4       85.04      129.73     36.89 o 
   8   9   4      622.27      551.57    106.20 o 
   9   9   4       78.92       63.13     26.87 o 
 -10  10   4       20.39       60.49     39.21 o 
  -9  10   4       29.25       54.58     23.90 o 
  -8  10   4       15.38       57.24     28.18 o 
  -7  10   4      250.55      304.39     54.94 o 
  -6  10   4        6.52       53.28     47.09 o 
  -5  10   4     1870.38     1940.57     88.22 o 
  -4  10   4      215.08      180.64     31.10 o 
  -3  10   4      600.44      782.42    141.76 o 
  -2  10   4       11.56       20.98     29.87 o 
  -1  10   4      162.42      158.39     21.76 o 
   0  10   4     1568.41     1763.01     57.12 o 
   1  10   4     5693.36     5160.87    189.90 o 
   2  10   4     2502.70     2661.82     84.35 o 
   3  10   4      885.91      875.11     54.98 o 
   4  10   4      861.23      745.43     63.41 o 
   5  10   4      967.38      996.55     41.44 o 
   6  10   4     1210.20     1335.24    148.17 o 
   7  10   4     2924.84     2756.80     89.95 o 
   8  10   4        9.84       34.11     20.03 o 
 -10  11   4        9.73       34.59     29.27 o 
  -9  11   4       60.17       79.36     31.33 o 
  -8  11   4      557.93      598.33     89.92 o 
  -7  11   4       57.61       70.54     26.27 o 
  -6  11   4      430.78      449.73     59.23 o 
  -5  11   4      563.01      603.72     82.02 o 
  -4  11   4        5.97       42.46     13.64 o 
  -3  11   4      261.33      327.99     47.11 o 
  -2  11   4       72.16      112.69     24.30 o 
  -1  11   4        4.56       15.63      7.86 o 
   0  11   4      121.80      120.74     21.01 o 
   1  11   4      347.69      389.93     86.68 o 
   2  11   4      131.79      102.18     20.19 o 
   3  11   4       50.93       84.27     31.41 o 
   4  11   4      956.59      901.23     65.69 o 
   5  11   4      206.72      199.91     37.90 o 
   6  11   4      150.27      177.45     49.22 o 
   7  11   4       13.14       15.92     25.69 o 
   8  11   4      220.19      140.75     73.12 o 
  -9  12   4      105.60      118.95     55.04 o 
  -8  12   4      106.42      130.02     34.27 o 
  -7  12   4      934.78      896.89    103.12 o 
  -6  12   4        0.38       18.31     27.47 o 
  -5  12   4      349.46      245.88     40.93 o 
  -4  12   4       54.31       95.44     37.78 o 
  -3  12   4      346.82      430.58     61.62 o 
  -2  12   4     4804.22     5100.56     80.74 o 
  -1  12   4       35.96       44.82     10.98 o 
   0  12   4      292.76      279.50     40.59 o 
   1  12   4     1147.58     1041.80     98.70 o 
   2  12   4     1107.88      898.46    137.65 o 
   3  12   4      553.88      542.72     81.98 o 
   4  12   4      131.73      126.89     25.18 o 
   5  12   4       74.19       47.75     15.51 o 
   6  12   4     2016.23     2044.30     78.78 o 
   7  12   4       41.85       51.85     16.75 o 
  -9  13   4      137.68      125.15     37.08 o 
  -8  13   4       91.05       89.00     27.83 o 
  -7  13   4      310.16      309.36     64.70 o 
  -6  13   4      225.16      249.59     33.76 o 
  -5  13   4       55.31       56.80     19.16 o 
  -4  13   4       40.84       55.49     19.69 o 
  -3  13   4     1905.20     1840.45     51.41 o 
  -2  13   4      772.53      708.88     38.98 o 
  -1  13   4       41.06       27.09     18.75 o 
   0  13   4      185.85      189.04     45.61 o 
   1  13   4       63.46       31.78     14.87 o 
   2  13   4        8.76       64.78     28.48 o 
   3  13   4       17.30       23.65     28.35 o 
   4  13   4       68.62       54.80     19.22 o 
   5  13   4        0.01       60.40     41.17 o 
   6  13   4      121.12       64.59     44.13 o 
   7  13   4       93.22       85.80     46.35 o 
  -8  14   4       90.94       73.52     23.42 o 
  -7  14   4      442.35      356.33     73.92 o 
  -6  14   4      848.32      821.77     97.04 o 
  -5  14   4     6573.26     6354.12    114.44 o 
  -4  14   4      722.16      720.48     99.93 o 
  -3  14   4      368.06      406.64     68.64 o 
  -2  14   4      629.24      725.36     98.91 o 
  -1  14   4       14.71       76.18     22.92 o 
   0  14   4       59.76      146.06     38.12 o 
   1  14   4     1231.90     1184.04    148.22 o 
   2  14   4      711.22      652.19    148.62 o 
   3  14   4     2714.80     2914.24     85.38 o 
   4  14   4       13.67        3.14     25.47 o 
   5  14   4        6.64       66.32     48.08 o 
   6  14   4      246.44      172.58     85.30 o 
  -7  15   4       86.81      165.43     38.49 o 
  -6  15   4        0.65       55.44     33.59 o 
  -5  15   4      780.78      778.72    102.00 o 
  -4  15   4      134.07      180.22     68.05 o 
  -3  15   4       51.08       95.85     32.77 o 
  -2  15   4       47.22       99.82     29.13 o 
  -1  15   4       34.23       88.50     29.76 o 
   0  15   4       28.78       52.98     29.54 o 
   1  15   4      386.64      313.08     71.87 o 
   2  15   4       51.36       38.61     33.28 o 
   3  15   4       94.47       90.69     23.62 o 
   4  15   4      120.68       98.62     59.17 o 
   5  15   4      227.62      290.43    114.40 o 
  -7  16   4     2304.67     2038.25    303.24 o 
  -6  16   4      278.52      247.39     60.16 o 
  -5  16   4      562.12      604.49     94.66 o 
  -4  16   4       88.41      182.57     50.66 o 
  -3  16   4        7.47       58.32     32.69 o 
  -2  16   4        0.09       25.69     33.69 o 
  -1  16   4       14.87       50.94     24.23 o 
   0  16   4      113.90      280.08     65.83 o 
   1  16   4      180.75      217.77     50.35 o 
   2  16   4      410.56      421.47    129.03 o 
   3  16   4        0.01       39.91     24.57 o 
   4  16   4       12.91       89.50     72.98 o 
  -5  17   4      472.55      471.79     95.44 o 
  -4  17   4       86.54      122.49     38.05 o 
  -3  17   4      157.74      138.10     33.78 o 
  -2  17   4      344.99      236.99     53.47 o 
  -1  17   4        3.00       28.04     31.21 o 
   0  17   4        0.21       12.93     24.01 o 
   1  17   4        1.30       33.50     27.81 o 
   2  17   4        1.93       25.22     38.71 o 
   3  17   4        1.10       31.56     47.34 o 
  -4  18   4       10.45       95.81     39.00 o 
  -3  18   4     1239.11     1405.64    243.69 o 
  -2  18   4       69.53      206.85     93.19 o 
  -1  18   4      209.66      281.85     64.46 o 
   0  18   4        2.70       -7.64     42.65 o 
   1  18   4       78.59      113.05     64.10 o 
  -1 -19   5      190.49      172.23     56.16 o 
   0 -19   5     2929.76     3039.34    111.27 o 
   1 -19   5      866.64      609.81    162.85 o 
   2 -19   5      652.10      479.27    105.08 o 
   3 -19   5      101.91      143.24     47.34 o 
   4 -19   5        0.96       47.99     32.90 o 
  -3 -18   5      243.86      200.22     82.17 o 
  -2 -18   5       65.49       64.41     32.77 o 
  -1 -18   5       16.89      110.24     45.73 o 
   0 -18   5      178.27      107.03     37.23 o 
   1 -18   5       38.28       58.68     46.10 o 
   2 -18   5       82.75      124.51     70.27 o 
   3 -18   5       40.05       38.55     22.56 o 
   4 -18   5       14.95       24.03     26.49 o 
   5 -18   5      105.73      174.57     52.63 o 
  -4 -17   5       62.28      101.08     48.57 o 
  -3 -17   5     1381.49     1387.25     69.99 o 
  -2 -17   5       22.20       64.86     37.72 o 
  -1 -17   5     2558.47     2687.52    100.03 o 
   0 -17   5      314.43      356.41     81.11 o 
   1 -17   5      243.69      189.27     49.80 o 
   2 -17   5      209.13      237.64     48.58 o 
   3 -17   5       11.86       46.75     26.69 o 
   4 -17   5      241.02      178.35     47.58 o 
   5 -17   5      737.27      710.59    109.76 o 
   6 -17   5      249.03      238.46     63.36 o 
  -5 -16   5       45.37       80.87     58.68 o 
  -4 -16   5        9.67       19.84     20.17 o 
  -3 -16   5        1.97       18.79     33.56 o 
  -2 -16   5       85.61       69.28     28.81 o 
  -1 -16   5      196.45      168.99     40.44 o 
   0 -16   5       74.46       97.14     45.42 o 
   1 -16   5       33.09       48.20     23.65 o 
   2 -16   5      163.24      123.32     52.51 o 
   3 -16   5      803.35      760.65    112.74 o 
   4 -16   5      255.43      346.52     57.54 o 
   5 -16   5       54.44       65.01     38.89 o 
   6 -16   5       36.67       40.22     36.67 o 
   7 -16   5        0.29      127.68     43.02 o 
  -6 -15   5       29.75       46.60     43.88 o 
  -5 -15   5       22.49       51.28     43.39 o 
  -4 -15   5      962.08      891.86     78.95 o 
  -3 -15   5      224.68      220.25     53.01 o 
  -2 -15   5     2460.70     2505.04    189.22 o 
  -1 -15   5      342.94      435.20     91.62 o 
   0 -15   5      393.50      509.79     62.96 o 
   1 -15   5       30.10       65.94     23.52 o 
   2 -15   5     2141.46     2172.25    224.42 o 
   3 -15   5        6.12       76.09     36.34 o 
   4 -15   5       63.15       95.12     32.71 o 
   5 -15   5      679.11      729.66     96.55 o 
   6 -15   5      336.79      310.26     50.65 o 
   7 -15   5     1038.62      886.20    187.99 o 
   8 -15   5     1066.65      923.45    147.24 o 
  -7 -14   5      333.44      205.37    125.00 o 
  -6 -14   5       26.91       40.93     39.45 o 
  -5 -14   5       15.01       11.24     33.65 o 
  -4 -14   5       53.42       59.45     17.61 o 
  -3 -14   5      222.91      244.73     32.99 o 
  -2 -14   5       41.89       36.68      9.49 o 
  -1 -14   5        4.32       32.18     16.69 o 
   0 -14   5      259.45      305.65     67.21 o 
   1 -14   5       24.27       51.83     28.97 o 
   2 -14   5      296.66      257.88     44.52 o 
   3 -14   5      163.00      129.46     58.80 o 
   4 -14   5       62.10       56.93     13.59 o 
   5 -14   5      149.97      160.26     33.13 o 
   6 -14   5      732.44      779.32    101.02 o 
   7 -14   5      196.69      170.71     34.50 o 
   8 -14   5      523.50      468.86     92.46 o 
   9 -14   5      171.29      160.80     31.39 o 
  -7 -13   5       54.61       97.92     38.95 o 
  -6 -13   5      793.21      770.52    149.55 o 
  -5 -13   5     3346.61     3563.35     73.62 o 
  -4 -13   5      963.42     1031.84     47.83 o 
  -3 -13   5     1492.12     1385.03     66.61 o 
  -2 -13   5      351.14      289.43     38.15 o 
  -1 -13   5     5267.44     4048.64    654.63 o 
   0 -13   5       21.68       54.74     29.51 o 
   1 -13   5      194.04      157.25     22.09 o 
   2 -13   5       36.01       19.40     12.28 o 
   3 -13   5      146.17      120.28     23.42 o 
   4 -13   5       36.22       88.22     20.27 o 
   5 -13   5     5218.42     5431.05    146.19 o 
   6 -13   5      238.21      241.81     36.45 o 
   7 -13   5      150.26      202.62     28.99 o 
   8 -13   5       23.49       74.42     32.36 o 
   9 -13   5      192.09      184.29     49.47 o 
  -8 -12   5      427.61      496.27     96.29 o 
  -7 -12   5      516.18      458.77    100.20 o 
  -6 -12   5      130.56      141.30     41.42 o 
  -5 -12   5      110.01      122.66     30.06 o 
  -4 -12   5      159.64      105.01     18.25 o 
  -3 -12   5       12.62       23.71     15.76 o 
  -2 -12   5        0.39       26.19     23.00 o 
  -1 -12   5       13.63       25.76      6.37 o 
   0 -12   5        5.96       40.50     20.67 o 
   1 -12   5        7.42       19.76     10.24 o 
   2 -12   5      140.41      194.02     43.70 o 
   3 -12   5       84.40       82.78     18.49 o 
   4 -12   5       19.22       32.55     31.44 o 
   5 -12   5     2469.34     2448.38    136.17 o 
   6 -12   5       12.93       39.45     19.72 o 
   7 -12   5       82.78      151.30     41.72 o 
   8 -12   5      275.76      238.23     32.75 o 
   9 -12   5       49.27       83.20     26.12 o 
  -8 -11   5       42.25       17.37     27.56 o 
  -7 -11   5       15.33       61.21     31.05 o 
  -6 -11   5      731.78      628.12     78.58 o 
  -5 -11   5     1396.01     1322.63     64.12 o 
  -4 -11   5     5887.91     5830.58    218.74 o 
  -3 -11   5       48.84       85.63     18.09 o 
  -2 -11   5      631.37      615.40     73.74 o 
  -1 -11   5       35.59       50.89     22.85 o 
   0 -11   5      606.64      710.27     45.13 o 
   1 -11   5      334.03      366.57     49.26 o 
   2 -11   5     5175.81     4860.15    119.76 o 
   3 -11   5      227.54      266.97     44.72 o 
   4 -11   5      308.32      370.74     52.88 o 
   5 -11   5     1523.61     1647.02    148.36 o 
   6 -11   5     5316.07     5390.21     99.87 o 
   7 -11   5      394.77      445.22     54.58 o 
   8 -11   5      247.18      233.70     43.54 o 
   9 -11   5     1034.82      878.93    138.15 o 
  10 -11   5       28.62       53.08     24.13 o 
  -9 -10   5       10.94       93.22     80.50 o 
  -8 -10   5       24.72       87.72     38.50 o 
  -7 -10   5      174.90      187.45     41.05 o 
  -6 -10   5       11.16       20.39      8.44 o 
  -5 -10   5        1.03       14.67      6.53 o 
  -4 -10   5      670.69      623.45     45.14 o 
  -3 -10   5      245.79      300.06     61.43 o 
  -2 -10   5        5.10       23.82      8.95 o 
  -1 -10   5        3.09       13.53      8.68 o 
   0 -10   5       44.41       62.08     20.69 o 
   1 -10   5       21.96       45.82     15.80 o 
   2 -10   5      745.93      794.66     54.41 o 
   3 -10   5       38.09       48.72     10.23 o 
   4 -10   5       86.19      102.04     19.74 o 
   5 -10   5      369.25      504.90     62.01 o 
   6 -10   5      394.70      486.52     58.14 o 
   7 -10   5      902.02      955.98    112.61 o 
   8 -10   5      710.18      668.64     80.63 o 
   9 -10   5      568.58      530.98     81.13 o 
  10 -10   5       35.03       66.91     25.15 o 
  -9  -9   5     2663.85     2774.57     99.58 o 
  -8  -9   5      498.44      572.40    121.42 o 
  -7  -9   5      515.48      590.51    108.16 o 
  -6  -9   5      112.56      173.06     29.08 o 
  -5  -9   5     2261.82     2252.81     72.20 o 
  -4  -9   5      406.64      381.92     56.32 o 
  -3  -9   5       28.64       37.04     11.21 o 
  -2  -9   5     3383.01     3542.25     77.37 o 
  -1  -9   5    13567.06    14315.30    395.35 o 
   0  -9   5     1621.63     1585.41     33.03 o 
   1  -9   5       61.43       30.43     21.87 o 
   2  -9   5      235.96      240.59     29.92 o 
   3  -9   5        9.07       16.01      8.04 o 
   4  -9   5        2.51       34.74     19.11 o 
   5  -9   5     1847.75     2018.91    144.82 o 
   6  -9   5        0.58       46.57     62.50 o 
   7  -9   5       63.60      114.58     22.75 o 
   8  -9   5       30.84       34.76     20.78 o 
   9  -9   5      954.69      901.28    130.18 o 
  10  -9   5        7.22       56.79     23.84 o 
 -10  -8   5      168.07      172.46     39.77 o 
  -9  -8   5     1169.66     1104.04    179.61 o 
  -8  -8   5      172.01      309.46     59.77 o 
  -7  -8   5      363.43      487.07    119.82 o 
  -6  -8   5        1.27       14.67     11.10 o 
  -5  -8   5       82.96       95.65     19.73 o 
  -4  -8   5       46.33       48.02     13.20 o 
  -3  -8   5        0.60       20.22      8.84 o 
  -2  -8   5      144.37      173.53     26.17 o 
  -1  -8   5       60.28       75.91     24.34 o 
   0  -8   5      275.25      269.30     33.95 o 
   1  -8   5      135.03      130.18     18.54 o 
   2  -8   5        8.61       16.56      7.81 o 
   3  -8   5       23.14       34.92     10.06 o 
   4  -8   5      145.62      205.30     38.14 o 
   5  -8   5      704.48      752.62     87.53 o 
   6  -8   5      426.15      552.74     77.76 o 
   7  -8   5       74.19       87.20     21.23 o 
   8  -8   5      137.17      164.95     32.72 o 
   9  -8   5        0.13        2.73     22.15 o 
  10  -8   5       39.25       69.63     24.26 o 
 -10  -7   5        1.60       42.41     26.13 o 
  -9  -7   5      277.94      307.80     54.29 o 
  -8  -7   5        0.45       36.71     32.65 o 
  -7  -7   5        2.54        5.65     11.86 o 
  -6  -7   5       23.03       43.96     12.35 o 
  -5  -7   5        3.68       27.52     10.03 o 
  -4  -7   5     1157.25     1055.68     33.78 o 
  -3  -7   5     4620.85     5190.64    141.48 o 
  -2  -7   5      989.63      931.11     34.95 o 
  -1  -7   5       11.70       12.47     10.07 o 
   0  -7   5    11455.31    11730.39    130.54 o 
   1  -7   5     3072.65     3332.98     62.97 o 
   2  -7   5     1132.31     1038.72     23.89 o 
   3  -7   5       10.23       18.41     11.85 o 
   4  -7   5      201.67      129.08     19.73 o 
   5  -7   5       33.80       54.85     15.38 o 
   6  -7   5      169.31      208.65     28.80 o 
   7  -7   5       85.84      116.65     32.08 o 
   8  -7   5       70.33       92.58     22.14 o 
   9  -7   5      338.16      281.52     49.44 o 
  10  -7   5       99.17      118.02     27.44 o 
  11  -7   5      721.50      505.04     87.77 o 
 -10  -6   5        0.48       58.72     28.66 o 
  -9  -6   5      458.29      542.34    103.23 o 
  -8  -6   5        1.38        3.73     36.12 o 
  -7  -6   5      267.25      209.81     26.60 o 
  -6  -6   5        0.04       18.42      9.57 o 
  -5  -6   5      542.92      538.81     62.80 o 
  -4  -6   5      771.32      786.10     33.30 o 
  -3  -6   5        7.54       27.33      6.32 o 
  -2  -6   5        1.11       15.56     10.40 o 
  -1  -6   5       92.69      105.16     14.88 o 
   0  -6   5      161.52      176.68     20.35 o 
   1  -6   5       77.00       93.95     12.33 o 
   2  -6   5      301.64      319.37     30.85 o 
   3  -6   5      230.05      221.43     31.63 o 
   4  -6   5     1594.98     1532.67     40.41 o 
   5  -6   5      891.35     1007.11     48.47 o 
   6  -6   5        4.96       32.86     17.71 o 
   7  -6   5     1070.24     1199.79     91.49 o 
   8  -6   5      506.95      742.37     90.14 o 
   9  -6   5      838.37      763.78    100.84 o 
  10  -6   5       92.40       82.14     20.81 o 
  11  -6   5        3.96       37.08     37.96 o 
 -10  -5   5        0.03       67.36     28.96 o 
  -9  -5   5       11.95       24.13     29.03 o 
  -8  -5   5      170.51      163.21     46.69 o 
  -7  -5   5       11.91       15.38     10.92 o 
  -6  -5   5      465.88      460.39     48.48 o 
  -5  -5   5     5266.55     5437.54    131.88 o 
  -4  -5   5       62.91       65.77     11.79 o 
  -3  -5   5     3651.81     3668.25     52.16 o 
  -2  -5   5      301.00      342.25     27.20 o 
  -1  -5   5      458.11      404.70     27.13 o 
   0  -5   5      506.86      552.55     18.55 o 
   1  -5   5    23833.34    26225.61    187.68 o 
   2  -5   5      312.73      304.85     21.74 o 
   3  -5   5     8727.53     8507.10    136.15 o 
   4  -5   5       10.87       51.01     15.30 o 
   5  -5   5     1844.12     1797.23     53.64 o 
   6  -5   5       46.86       52.84     18.03 o 
   7  -5   5      721.44      809.59     88.88 o 
   8  -5   5     1248.43     1294.19    149.13 o 
   9  -5   5      291.29      295.44     45.89 o 
  10  -5   5        3.60       42.11     33.83 o 
  11  -5   5       45.04       78.12     42.51 o 
 -11  -4   5      234.00      183.46     75.00 o 
 -10  -4   5      674.20      754.60    136.93 o 
  -9  -4   5      546.68      522.31    118.70 o 
  -8  -4   5       92.93       91.84     30.24 o 
  -7  -4   5      412.54      399.75     79.70 o 
  -6  -4   5       23.59       31.18     12.28 o 
  -5  -4   5     1143.84     1069.66     37.93 o 
  -4  -4   5      307.64      283.71     33.70 o 
  -3  -4   5      458.17      498.15     22.35 o 
  -2  -4   5     1772.17     1695.98     33.79 o 
  -1  -4   5      184.38      197.13     26.74 o 
   0  -4   5      700.63      623.52     20.38 o 
   1  -4   5        1.71        3.75      6.98 o 
   2  -4   5      782.29      729.62     33.81 o 
   3  -4   5      287.89      320.10     31.53 o 
   4  -4   5      185.82      195.62     21.71 o 
   5  -4   5     1137.05     1232.81     41.78 o 
   6  -4   5        0.99       24.27     14.78 o 
   7  -4   5      558.17      649.06     91.51 o 
   8  -4   5      426.35      615.80     78.25 o 
   9  -4   5       10.84       48.02     18.07 o 
  10  -4   5       77.05       72.04     28.93 o 
  11  -4   5      335.95      362.84     96.40 o 
 -11  -3   5        4.50       39.61     26.65 o 
 -10  -3   5      214.00      260.85     43.06 o 
  -9  -3   5      204.05      290.65     53.22 o 
  -8  -3   5      652.05      823.20    149.23 o 
  -7  -3   5      181.72      166.56     42.34 o 
  -6  -3   5       46.72       79.25     16.09 o 
  -5  -3   5     3125.82     3324.08     88.85 o 
  -4  -3   5       43.01       53.13      9.91 o 
  -3  -3   5     3267.89     3397.67     49.33 o 
  -2  -3   5     3395.91     3607.51     68.46 o 
  -1  -3   5      878.47      870.69     28.19 o 
   0  -3   5    94622.44   103043.98   2380.59 o 
   1  -3   5    10517.06     9997.33     93.82 o 
   2  -3   5     7753.62     8140.15     95.65 o 
   3  -3   5     7635.62     7847.42     83.34 o 
   4  -3   5       10.41       71.75     11.94 o 
   5  -3   5     2754.18     2932.57     70.37 o 
   6  -3   5      274.84      214.14     25.14 o 
   7  -3   5       11.13       35.32     16.14 o 
   8  -3   5       75.59       98.66     17.54 o 
   9  -3   5       20.61       34.39     22.03 o 
  10  -3   5      768.92      854.24    136.26 o 
  11  -3   5      539.63      502.79    143.81 o 
 -11  -2   5        0.46       47.78     33.90 o 
 -10  -2   5      114.99      118.05     37.27 o 
  -9  -2   5       56.90       52.60     16.57 o 
  -8  -2   5      413.96      444.81     98.61 o 
  -7  -2   5       60.45       49.33     18.88 o 
  -6  -2   5      398.29      504.26     57.15 o 
  -5  -2   5      446.15      433.60     33.64 o 
  -4  -2   5      903.60      795.54     32.70 o 
  -3  -2   5     1078.86     1086.52     28.69 o 
  -2  -2   5       19.53        7.22      7.27 o 
  -1  -2   5      300.65      342.07     30.93 o 
   0  -2   5      118.84      124.84     17.19 o 
   1  -2   5     1798.09     1501.60     27.73 o 
   2  -2   5      532.34      538.50     16.38 o 
   3  -2   5      117.61      132.55     14.53 o 
   4  -2   5      309.84      380.96     21.57 o 
   5  -2   5     3078.93     3247.28     71.36 o 
   6  -2   5       40.04       55.00      9.25 o 
   7  -2   5       69.04       61.96     11.50 o 
   8  -2   5       10.48       35.80     12.69 o 
   9  -2   5        0.10       18.79     16.90 o 
  10  -2   5      763.04      814.17    122.09 o 
  11  -2   5      141.74      153.74     33.45 o 
 -11  -1   5       23.35       75.44     39.22 o 
 -10  -1   5      107.99      142.48     59.79 o 
  -9  -1   5       32.63       26.54     13.81 o 
  -8  -1   5        5.49       28.52     23.17 o 
  -7  -1   5      435.31      406.29     65.02 o 
  -6  -1   5      123.86      105.35     36.13 o 
  -5  -1   5      121.53      124.80     16.89 o 
  -4  -1   5        8.77       22.79      9.73 o 
  -3  -1   5      677.36      606.61     20.66 o 
  -2  -1   5     6217.66     5974.24     95.88 o 
  -1  -1   5    11112.32    11437.93    168.00 o 
   0  -1   5     6322.49     6608.54     66.51 o 
   1  -1   5    18905.80    19554.65    295.50 o 
   2  -1   5     1041.29     1063.62     17.00 o 
   3  -1   5    20155.23    20742.59    237.48 o 
   4  -1   5       14.51       16.14      8.43 o 
   5  -1   5     5296.70     5624.44     84.37 o 
   6  -1   5      394.76      423.36     40.32 o 
   7  -1   5      482.50      464.41     54.37 o 
   8  -1   5      903.61      948.17     67.11 o 
   9  -1   5       29.36       19.34     10.35 o 
  10  -1   5      349.24      435.35    105.10 o 
  11  -1   5       20.67       52.46     23.18 o 
 -11   0   5       45.35       61.24     33.04 o 
 -10   0   5      852.61      779.82    144.37 o 
  -9   0   5      101.68       67.21     18.39 o 
  -8   0   5      692.01      751.75    131.84 o 
  -7   0   5       96.05      113.79     26.75 o 
  -6   0   5     2553.01     2382.17    106.47 o 
  -5   0   5      119.09      152.26     18.44 o 
  -4   0   5       34.94       49.97     15.09 o 
  -3   0   5     1024.16      907.56     25.85 o 
  -2   0   5     2375.75     2395.01     39.21 o 
  -1   0   5      519.09      533.47     16.74 o 
   0   0   5      135.55      169.60     28.69 o 
   1   0   5       23.90       39.35      5.44 o 
   2   0   5        3.96       11.93      6.93 o 
   3   0   5     1269.21     1099.70     20.89 o 
   4   0   5       96.09      110.74     12.25 o 
   5   0   5       65.39      102.64     16.26 o 
   6   0   5      131.52      110.92     15.60 o 
   7   0   5     1345.29     1309.22    101.40 o 
   8   0   5      398.06      356.07     60.35 o 
   9   0   5      133.39      222.80     67.41 o 
  10   0   5      159.76      247.69     78.11 o 
  11   0   5       45.49       68.53     17.57 o 
 -11   1   5      112.07       98.27     37.14 o 
 -10   1   5      181.73      149.91     37.23 o 
  -9   1   5      495.01      382.85     62.90 o 
  -8   1   5      561.92      553.21     78.40 o 
  -7   1   5      778.94      818.97    124.25 o 
  -6   1   5      227.60      383.10     70.86 o 
  -5   1   5      222.26      299.45     41.07 o 
  -4   1   5     1246.40     1645.63     47.96 o 
  -3   1   5      778.14      732.45     24.22 o 
  -2   1   5     8466.59     8241.29    140.09 o 
  -1   1   5    15632.32    16212.59    271.93 o 
   0   1   5   104275.95   117037.50    347.47 o 
   1   1   5     1629.50     1713.31     26.79 o 
   2   1   5     5759.81     6078.33     76.36 o 
   3   1   5     3345.23     3528.00     71.62 o 
   4   1   5      993.04      861.04     31.45 o 
   5   1   5      389.50      390.00     21.84 o 
   6   1   5      932.79      909.76     55.25 o 
   7   1   5       98.13      115.45     20.32 o 
   8   1   5       80.49       75.84     20.90 o 
   9   1   5      617.66      756.15    140.79 o 
  10   1   5        7.26       34.02     23.15 o 
  11   1   5       82.88      125.92     63.49 o 
 -11   2   5        7.04       38.73     23.62 o 
 -10   2   5        1.48       27.07     13.47 o 
  -9   2   5      376.28      333.39     63.54 o 
  -8   2   5        0.25       39.72     15.11 o 
  -7   2   5      675.61      685.72    117.70 o 
  -6   2   5      599.56      726.32    177.76 o 
  -5   2   5     3021.09     2855.75    116.44 o 
  -4   2   5       40.02       30.77     11.86 o 
  -3   2   5     5664.60     5409.14    113.44 o 
  -2   2   5      938.31      785.98     26.94 o 
  -1   2   5       81.60       64.86     11.74 o 
   0   2   5      590.19      529.78     14.93 o 
   1   2   5      346.52      275.49     18.42 o 
   2   2   5       55.11       61.51      7.31 o 
   3   2   5      182.13      237.73     22.46 o 
   4   2   5      181.43      169.01     18.12 o 
   5   2   5       56.35       63.00     10.12 o 
   6   2   5      139.96      119.94     16.87 o 
   7   2   5       15.56       32.46      7.54 o 
   8   2   5        0.60       64.01     28.61 o 
   9   2   5       49.55       57.35     24.49 o 
  10   2   5     1040.11     1080.99    143.57 o 
 -11   3   5      103.29      129.25     50.89 o 
 -10   3   5     1395.83     1167.71    153.96 o 
  -9   3   5      663.56      715.35     84.58 o 
  -8   3   5        2.43       41.92     26.14 o 
  -7   3   5        7.74       44.64     33.90 o 
  -6   3   5     2804.55     3026.81    103.76 o 
  -5   3   5        0.12       49.28     35.63 o 
  -4   3   5     2151.08     1976.71     68.86 o 
  -3   3   5     5791.48     5665.66     96.37 o 
  -2   3   5     2013.47     1927.81     40.70 o 
  -1   3   5     7262.15     7198.72     76.01 o 
   0   3   5     5105.71     5099.68     45.50 o 
   1   3   5     3466.44     3177.75     47.99 o 
   2   3   5     5772.48     5827.30     59.67 o 
   3   3   5    12129.41    11775.05    170.17 o 
   4   3   5     2298.35     2502.28     58.68 o 
   5   3   5    13385.05    14586.88    390.86 o 
   6   3   5     2355.77     2490.55     55.05 o 
   7   3   5      631.84      741.27    100.06 o 
   8   3   5       41.74       86.51     34.26 o 
   9   3   5       12.65       40.92     29.09 o 
  10   3   5       14.94       18.12     21.66 o 
 -11   4   5       98.34      179.60     41.91 o 
 -10   4   5     2158.53     1883.59    148.65 o 
  -9   4   5       93.16      118.57     37.62 o 
  -8   4   5     1363.35     1329.49    236.45 o 
  -7   4   5      516.67      494.74     81.40 o 
  -6   4   5      246.13      259.52     62.62 o 
  -5   4   5        2.51       21.96     25.29 o 
  -4   4   5      863.71      878.89     55.61 o 
  -3   4   5      277.98      308.11     51.86 o 
  -2   4   5       19.00       17.19      9.72 o 
  -1   4   5     1010.27      835.96     31.98 o 
   0   4   5       88.28       89.29     15.17 o 
   1   4   5      238.68      250.34     18.33 o 
   2   4   5        0.05        8.96      4.64 o 
   3   4   5       26.88       40.27      6.63 o 
   4   4   5      175.08      145.61     18.76 o 
   5   4   5      572.78      532.59     42.23 o 
   6   4   5      258.80      273.86     35.40 o 
   7   4   5       78.86       42.73     19.11 o 
   8   4   5       94.71      138.09     35.87 o 
   9   4   5        0.57       15.32     24.98 o 
  10   4   5     2439.64     2366.81    166.17 o 
 -11   5   5      247.82      225.53     61.55 o 
 -10   5   5     1413.94     1416.65    169.47 o 
  -9   5   5      151.85      144.94     23.33 o 
  -8   5   5      370.77      418.13    100.40 o 
  -7   5   5       14.07       54.01     23.32 o 
  -6   5   5      484.33      527.07    103.52 o 
  -5   5   5      615.03      560.40     82.94 o 
  -4   5   5     1684.38     2022.56    152.86 o 
  -3   5   5      342.86      291.42     39.45 o 
  -2   5   5     2082.47     2201.33     75.44 o 
  -1   5   5     1425.06     1261.44     38.05 o 
   0   5   5    34896.94    36026.22    720.47 o 
   1   5   5       77.87      113.86     15.09 o 
   2   5   5    16878.82    17728.70    222.60 o 
   3   5   5      240.56      321.29     22.22 o 
   4   5   5        4.53        6.31      8.25 o 
   5   5   5        0.03       15.77     10.09 o 
   6   5   5     4072.08     4059.88    100.81 o 
   7   5   5      130.87      203.29     42.57 o 
   8   5   5        0.70       23.54     20.92 o 
   9   5   5      581.77      555.63     83.80 o 
  10   5   5      337.92      231.27     56.02 o 
 -11   6   5        7.30       -2.26     22.94 o 
 -10   6   5        2.96       78.76     30.89 o 
  -9   6   5        0.01       40.79     26.47 o 
  -8   6   5      181.35      204.27     37.59 o 
  -7   6   5      751.25      651.28     78.33 o 
  -6   6   5      274.64      381.29     57.26 o 
  -5   6   5      728.94      807.70    129.20 o 
  -4   6   5     1047.74     1079.46    117.85 o 
  -3   6   5       29.83       46.57     14.27 o 
  -2   6   5      554.43      463.72     41.17 o 
  -1   6   5        3.34        8.23      7.76 o 
   0   6   5      429.67      472.50     51.10 o 
   1   6   5        8.61       17.36      7.74 o 
   2   6   5       18.44       27.02      7.43 o 
   3   6   5      965.83      885.69     41.35 o 
   4   6   5      818.94      824.61     26.53 o 
   5   6   5      392.95      442.40     43.04 o 
   6   6   5       41.09       38.73     13.45 o 
   7   6   5      583.01      589.62     89.81 o 
   8   6   5        0.04       20.00     14.33 o 
   9   6   5      486.49      381.66    104.24 o 
  10   6   5      146.09      111.30     36.37 o 
 -11   7   5        2.01       32.40     21.83 o 
 -10   7   5      350.92      367.40     65.83 o 
  -9   7   5      494.83      470.56     70.40 o 
  -8   7   5     1282.06     1113.97    144.10 o 
  -7   7   5       67.23       94.66     26.03 o 
  -6   7   5      297.32      297.34     42.53 o 
  -5   7   5     1760.54     2130.19    113.78 o 
  -4   7   5       54.44       97.85     23.79 o 
  -3   7   5      587.45      587.59     38.56 o 
  -2   7   5       75.84      140.89     29.07 o 
  -1   7   5       65.67       82.96     16.71 o 
   0   7   5     3515.94     4240.94     93.68 o 
   1   7   5       30.50       28.01      9.70 o 
   2   7   5       51.07       49.29     10.78 o 
   3   7   5     1054.90      999.66     54.98 o 
   4   7   5      432.50      452.93     81.87 o 
   5   7   5     7463.25     7534.37    202.20 o 
   6   7   5      301.90      293.49     49.67 o 
   7   7   5      226.58      375.26     82.49 o 
   8   7   5      989.93      917.53    132.84 o 
   9   7   5        6.20       34.78     35.18 o 
 -10   8   5      270.98      173.38     43.19 o 
  -9   8   5      584.51      654.10     81.29 o 
  -8   8   5       15.96       43.65     16.88 o 
  -7   8   5       43.08       44.68     16.32 o 
  -6   8   5       50.46       79.89     18.01 o 
  -5   8   5       52.39       75.52     18.18 o 
  -4   8   5       56.99       94.05     27.11 o 
  -3   8   5       83.80       88.16     18.43 o 
  -2   8   5      970.75      993.29    123.15 o 
  -1   8   5       55.51       86.31     20.98 o 
   0   8   5      124.13      124.14     21.66 o 
   1   8   5      417.19      398.80     67.55 o 
   2   8   5       31.83       56.03     11.73 o 
   3   8   5       18.41       18.60     11.56 o 
   4   8   5        6.96       23.52      8.54 o 
   5   8   5      435.32      394.82     24.29 o 
   6   8   5        7.73       78.09     28.04 o 
   7   8   5      260.68      307.60     65.68 o 
   8   8   5        0.22       44.26     22.49 o 
   9   8   5        7.46       30.65     23.58 o 
 -10   9   5      142.78      176.60     39.81 o 
  -9   9   5      329.91      288.94     48.06 o 
  -8   9   5      210.36      255.32     54.35 o 
  -7   9   5      110.14       66.18     20.10 o 
  -6   9   5        9.33       73.25     24.98 o 
  -5   9   5      827.99      995.46    102.92 o 
  -4   9   5      250.19      342.81     44.41 o 
  -3   9   5       86.52       95.86     28.50 o 
  -2   9   5      317.34      431.57     66.00 o 
  -1   9   5      124.06      166.12     27.83 o 
   0   9   5     1590.55     1616.68     83.92 o 
   1   9   5      296.14      243.85     37.38 o 
   2   9   5     5773.01     5866.52    304.85 o 
   3   9   5        0.22       11.87     10.67 o 
   4   9   5     3041.74     3178.57    119.67 o 
   5   9   5     1818.19     1649.80     44.88 o 
   6   9   5     1529.45     1488.66     83.39 o 
   7   9   5      245.92      223.91     64.49 o 
   8   9   5     1483.61     1804.54    120.44 o 
 -10  10   5       46.97       31.11     21.40 o 
  -9  10   5      765.39      824.66    150.89 o 
  -8  10   5      356.63      446.48     69.67 o 
  -7  10   5      155.13       93.28     29.91 o 
  -6  10   5      509.85      527.42     75.27 o 
  -5  10   5      919.45     1047.38     84.11 o 
  -4  10   5       21.03       63.55     19.98 o 
  -3  10   5        6.35       57.52     20.03 o 
  -2  10   5     1119.37     1162.90     85.78 o 
  -1  10   5       84.54       75.18     15.87 o 
   0  10   5        6.00       12.33     12.97 o 
   1  10   5      292.67      261.66     38.90 o 
   2  10   5        4.50       20.18     14.71 o 
   3  10   5       48.04       47.88     18.79 o 
   4  10   5       88.98      134.47     20.60 o 
   5  10   5        0.38       20.40     19.04 o 
   6  10   5       54.33       49.49     21.36 o 
   7  10   5       31.26       67.24     24.40 o 
   8  10   5        1.37       10.38     22.39 o 
  -9  11   5       15.12       68.01     28.89 o 
  -8  11   5       21.76       14.57     18.54 o 
  -7  11   5      139.68      148.73     30.56 o 
  -6  11   5        4.58       40.29     30.08 o 
  -5  11   5      194.63      110.46     28.53 o 
  -4  11   5       80.15       61.01     30.53 o 
  -3  11   5      127.51      185.31     29.86 o 
  -2  11   5     1165.49     1214.71     59.04 o 
  -1  11   5      389.30      404.03     45.70 o 
   0  11   5      312.22      300.63     40.23 o 
   1  11   5     2320.06     2538.58     73.26 o 
   2  11   5      386.18      457.65    106.50 o 
   3  11   5     2626.46     2793.88     87.82 o 
   4  11   5     1664.85     1558.06     54.34 o 
   5  11   5     5732.07     5785.85    110.56 o 
   6  11   5        5.04       28.84     14.92 o 
   7  11   5     1653.35     1736.05     68.27 o 
   8  11   5        5.98       60.49     27.32 o 
  -9  12   5        1.34       -7.37     25.98 o 
  -8  12   5      938.30      840.94    112.35 o 
  -7  12   5        0.51       51.17     18.75 o 
  -6  12   5      144.82      175.46     41.98 o 
  -5  12   5       28.13       36.55     18.19 o 
  -4  12   5       69.38       58.99     20.47 o 
  -3  12   5      135.87      140.10     25.58 o 
  -2  12   5      886.69      772.92     81.28 o 
  -1  12   5      332.51      254.90     31.38 o 
   0  12   5       33.13       30.80     12.34 o 
   1  12   5      765.68      619.99    115.37 o 
   2  12   5      285.20      369.98     57.26 o 
   3  12   5       34.91       63.50     39.69 o 
   4  12   5       69.63       56.45     14.91 o 
   5  12   5       27.74       57.03     20.22 o 
   6  12   5       52.07       68.77     23.19 o 
   7  12   5        0.37       37.80     30.45 o 
  -8  13   5      110.69      100.75     33.38 o 
  -7  13   5       30.67       46.05     22.33 o 
  -6  13   5       20.56       62.89     21.42 o 
  -5  13   5      189.17      223.00     39.31 o 
  -4  13   5       82.91       87.63     24.78 o 
  -3  13   5       62.45       62.70     16.46 o 
  -2  13   5      336.26      204.12     42.69 o 
  -1  13   5     2447.95     2490.93    106.02 o 
   0  13   5      657.80      584.71     66.97 o 
   1  13   5      241.19      230.62     39.30 o 
   2  13   5     2724.01     3024.64    170.36 o 
   3  13   5      143.18      154.18     52.02 o 
   4  13   5     1185.66     1164.81     66.10 o 
   5  13   5      114.12      111.44     48.82 o 
   6  13   5      138.91      113.90     26.38 o 
  -8  14   5       15.15       21.73     26.60 o 
  -7  14   5       41.97       65.75     24.32 o 
  -6  14   5        0.13       23.69     24.20 o 
  -5  14   5     1651.96     1582.45     67.14 o 
  -4  14   5      161.12      176.83     34.39 o 
  -3  14   5       47.54       34.30     16.90 o 
  -2  14   5      757.18      672.25     87.60 o 
  -1  14   5      171.62      193.97     55.23 o 
   0  14   5       26.49       48.19     23.16 o 
   1  14   5       40.03       72.57     29.10 o 
   2  14   5       62.44       61.75     26.81 o 
   3  14   5        0.84       25.70     18.61 o 
   4  14   5       41.04      128.94     45.61 o 
   5  14   5       49.22       85.80     33.04 o 
   6  14   5       91.15       93.69     66.57 o 
  -7  15   5     1355.25     1261.56    223.72 o 
  -6  15   5      969.20      979.20    136.00 o 
  -5  15   5     1945.83     2156.41    225.64 o 
  -4  15   5      858.63     1090.72    191.25 o 
  -3  15   5       15.39      122.84     53.13 o 
  -2  15   5      116.34      119.87     30.69 o 
  -1  15   5      205.49      278.59     48.35 o 
   0  15   5      166.38      135.25     41.31 o 
   1  15   5      944.02      990.33    144.06 o 
   2  15   5      130.94       86.24     20.83 o 
   3  15   5       59.14       57.94     25.05 o 
   4  15   5       58.80       68.29     41.42 o 
   5  15   5     4080.02     4594.36    189.59 o 
  -6  16   5      500.71      464.25     94.08 o 
  -5  16   5       28.27       97.86     31.10 o 
  -4  16   5       78.09      100.04     38.62 o 
  -3  16   5       53.88      169.56     42.81 o 
  -2  16   5       24.30      116.77     31.91 o 
  -1  16   5       41.46       49.67     23.72 o 
   0  16   5      290.69      265.00     60.95 o 
   1  16   5        1.49       52.07     24.95 o 
   2  16   5       43.69       34.46     24.67 o 
   3  16   5       50.73       61.31     32.64 o 
   4  16   5       28.06       36.00     53.99 o 
  -5  17   5      136.85       98.23     35.98 o 
  -4  17   5      104.54       81.54     31.89 o 
  -3  17   5      622.42      800.18    122.51 o 
  -2  17   5      170.90      238.73     62.04 o 
  -1  17   5      155.68      142.62     50.00 o 
   0  17   5      129.52      121.25     32.40 o 
   1  17   5      141.52      160.30     51.96 o 
   2  17   5      848.97      513.36    204.80 o 
  -3  18   5      600.43      551.63     85.48 o 
  -2  18   5        5.82       57.43     25.36 o 
  -1  18   5        0.00       14.16     35.07 o 
   0  18   5       17.71      113.98     47.00 o 
  -1 -19   6       82.69       70.60     65.46 o 
   0 -19   6        0.15       30.43     32.55 o 
   1 -19   6       82.84       84.06     50.17 o 
   2 -19   6       18.86       63.18     42.49 o 
   3 -19   6       78.56       68.79     50.79 o 
   4 -19   6       80.48      112.00     54.93 o 
  -3 -18   6      431.28      297.22     97.33 o 
  -2 -18   6     1074.42     1154.68     83.65 o 
  -1 -18   6      666.80      718.90    157.17 o 
   0 -18   6      324.62      314.97     98.86 o 
   1 -18   6       19.68       51.03     39.20 o 
   2 -18   6      537.00      468.53    136.31 o 
   3 -18   6      122.72       80.00     31.40 o 
   4 -18   6      405.83      319.68     77.64 o 
   5 -18   6       16.60       27.64     40.00 o 
  -4 -17   6       18.34       60.40     45.61 o 
  -3 -17   6       41.69       46.28     32.58 o 
  -2 -17   6      144.79      237.09     50.89 o 
  -1 -17   6       43.93      125.12     34.29 o 
   0 -17   6      116.67      158.15     38.30 o 
   1 -17   6       42.03       68.79     22.39 o 
   2 -17   6       42.52       21.56     41.79 o 
   3 -17   6      157.38      116.95     77.78 o 
   4 -17   6      541.38      528.83     94.01 o 
   5 -17   6      669.90      641.17    122.10 o 
   6 -17   6       33.16       40.67     34.70 o 
  -5 -16   6     1457.79     1316.06    436.38 o 
  -4 -16   6      210.93      186.30     48.73 o 
  -3 -16   6     2118.68     2189.63    105.05 o 
  -2 -16   6      656.47      641.94    126.22 o 
  -1 -16   6       33.10       47.77     34.52 o 
   0 -16   6       18.95       57.69     30.32 o 
   1 -16   6       14.43       61.05     34.89 o 
   2 -16   6        0.26       52.33     23.80 o 
   3 -16   6       40.82       34.79     27.86 o 
   4 -16   6       22.00       98.57     31.46 o 
   5 -16   6        4.01       29.41     23.03 o 
   6 -16   6       64.51      143.68     41.21 o 
   7 -16   6      911.83      750.11     78.27 o 
  -6 -15   6       20.84       27.61     67.31 o 
  -5 -15   6       15.83       47.09     36.24 o 
  -4 -15   6       58.09       83.01     33.18 o 
  -3 -15   6      153.73      124.12     37.26 o 
  -2 -15   6      150.27      188.26     38.71 o 
  -1 -15   6        8.72        2.45     33.92 o 
   0 -15   6       44.83       79.01     23.61 o 
   1 -15   6      245.63      314.40     55.32 o 
   2 -15   6      252.06      196.44     40.88 o 
   3 -15   6       81.18       50.59     63.73 o 
   4 -15   6       12.74       37.93     15.93 o 
   5 -15   6       22.41       54.52     20.45 o 
   6 -15   6      616.15      595.95     74.48 o 
   7 -15   6      281.21      259.89     51.07 o 
   8 -15   6      366.87      371.98     73.97 o 
  -7 -14   6       26.32       42.41     39.20 o 
  -6 -14   6     2338.48     2247.01    124.51 o 
  -5 -14   6      565.80      454.91    127.87 o 
  -4 -14   6      137.61       89.87     31.99 o 
  -3 -14   6      354.77      363.69     59.55 o 
  -2 -14   6       50.25       51.13     21.77 o 
  -1 -14   6      113.12      118.01     40.41 o 
   0 -14   6     3526.93     3103.55    130.12 o 
   1 -14   6       53.17       56.13     19.31 o 
   2 -14   6       85.33      197.73     36.29 o 
   3 -14   6       74.52       85.90     29.71 o 
   4 -14   6     1090.25     1013.22    121.53 o 
   5 -14   6      161.34      207.65     41.85 o 
   6 -14   6     1169.58     1156.31    127.22 o 
   7 -14   6       58.06       47.03     18.02 o 
   8 -14   6      883.37      682.31    142.59 o 
  -7 -13   6      148.12      150.05     48.56 o 
  -6 -13   6      594.40      562.93    126.44 o 
  -5 -13   6      174.02      151.94     27.96 o 
  -4 -13   6      651.49      579.78     55.58 o 
  -3 -13   6        0.88       21.73     11.27 o 
  -2 -13   6        0.44       17.99     10.85 o 
  -1 -13   6       99.25      103.28     18.10 o 
   0 -13   6        2.00       19.34     12.28 o 
   1 -13   6       13.24       19.04     17.29 o 
   2 -13   6      361.96      336.41     73.08 o 
   3 -13   6      220.74      164.42     28.85 o 
   4 -13   6      114.86       99.87     23.11 o 
   5 -13   6      934.01     1080.48     94.88 o 
   6 -13   6       37.36       59.00     18.04 o 
   7 -13   6      324.16      285.14     52.36 o 
   8 -13   6       55.95       79.29     31.60 o 
   9 -13   6       61.25       93.83     28.21 o 
  -8 -12   6     1319.61     1026.32    274.91 o 
  -7 -12   6        2.60       34.14     20.83 o 
  -6 -12   6        8.07       26.61     19.90 o 
  -5 -12   6     1126.71     1136.94     99.46 o 
  -4 -12   6      831.34      759.09     39.40 o 
  -3 -12   6     6870.85     6948.12    205.42 o 
  -2 -12   6     1367.85     1279.56     49.92 o 
  -1 -12   6     1231.04     1236.51     52.70 o 
   0 -12   6       18.80       20.08     10.02 o 
   1 -12   6     3417.18     3131.91     72.69 o 
   2 -12   6      283.13      226.29     62.65 o 
   3 -12   6     1812.48     1703.32     83.11 o 
   4 -12   6      266.74      266.44     36.09 o 
   5 -12   6     1989.88     1853.26    112.22 o 
   6 -12   6      506.98      494.24     75.41 o 
   7 -12   6     1042.29      960.09    109.46 o 
   8 -12   6      223.23      180.11     35.36 o 
   9 -12   6      827.85      675.53     91.29 o 
  -8 -11   6        0.96        6.66     32.54 o 
  -7 -11   6      379.85      431.14     82.56 o 
  -6 -11   6       77.22       76.74     23.72 o 
  -5 -11   6        0.46       19.23     20.17 o 
  -4 -11   6       17.03       40.68     12.92 o 
  -3 -11   6      245.59      285.65     48.42 o 
  -2 -11   6        1.79       10.66     10.04 o 
  -1 -11   6       56.73       73.69     11.89 o 
   0 -11   6       26.71       43.24     14.27 o 
   1 -11   6      119.39      130.08     22.39 o 
   2 -11   6      908.92      734.43     87.06 o 
   3 -11   6      177.99      153.79     23.44 o 
   4 -11   6        3.57       40.49     22.62 o 
   5 -11   6       11.38       12.81     21.02 o 
   6 -11   6     1533.98     1694.99    166.57 o 
   7 -11   6        8.12       52.36     25.98 o 
   8 -11   6       53.88       41.10     20.23 o 
   9 -11   6     1536.49     1298.28    200.12 o 
  10 -11   6      605.06      428.81     90.12 o 
  -9 -10   6      252.89      270.47     87.99 o 
  -8 -10   6      236.40      275.16     68.47 o 
  -7 -10   6      160.78      204.82     53.20 o 
  -6 -10   6     3234.76     3258.14     79.31 o 
  -5 -10   6        0.17       33.02     17.55 o 
  -4 -10   6      815.78      713.02     45.31 o 
  -3 -10   6       46.80       54.51     13.42 o 
  -2 -10   6     1757.83     1601.20     69.00 o 
  -1 -10   6     1273.47     1143.99     42.62 o 
   0 -10   6      506.17      459.34     58.46 o 
   1 -10   6     2356.72     2356.29    119.32 o 
   2 -10   6      158.94      239.01     33.62 o 
   3 -10   6       75.32       95.71     21.58 o 
   4 -10   6     6449.80     6361.83    129.38 o 
   5 -10   6     1720.97     1650.35    155.34 o 
   6 -10   6     1134.51     1261.93    131.64 o 
   7 -10   6     2097.80     2148.52    188.76 o 
   8 -10   6      223.79      236.39     37.12 o 
   9 -10   6       65.30       85.84     33.18 o 
  10 -10   6     1174.30      870.95    156.89 o 
  -9  -9   6      247.96      275.55     63.70 o 
  -8  -9   6       42.72       56.64     27.73 o 
  -7  -9   6      298.14      260.10     70.18 o 
  -6  -9   6       40.73       34.22     17.75 o 
  -5  -9   6      854.85      769.10     91.57 o 
  -4  -9   6      143.87      130.56     26.92 o 
  -3  -9   6      128.33      137.36     30.09 o 
  -2  -9   6      196.23      185.82     36.87 o 
  -1  -9   6        8.22       20.12     13.22 o 
   0  -9   6       11.35       21.82     11.47 o 
   1  -9   6      400.20      367.90     46.35 o 
   2  -9   6       24.81       48.08     12.45 o 
   3  -9   6        4.80       28.76      9.36 o 
   4  -9   6      480.44      530.36     60.45 o 
   5  -9   6      482.26      652.49     71.37 o 
   6  -9   6     1290.85     1517.78    145.09 o 
   7  -9   6       41.79       46.87     15.91 o 
   8  -9   6        9.72       50.70     16.86 o 
   9  -9   6       64.45       92.36     24.36 o 
  10  -9   6       33.14       60.44     22.68 o 
  -9  -8   6     1485.67     1575.40    234.22 o 
  -8  -8   6       10.25       37.33     32.61 o 
  -7  -8   6      227.99      249.61     44.31 o 
  -6  -8   6      122.23      125.59     26.62 o 
  -5  -8   6       77.38       76.40     15.27 o 
  -4  -8   6       11.18       20.75     10.57 o 
  -3  -8   6    10207.95    10134.71    158.33 o 
  -2  -8   6       27.07       55.35     11.89 o 
  -1  -8   6       25.54       33.00     10.59 o 
   0  -8   6      429.77      489.26     72.20 o 
   1  -8   6     1627.10     1794.39     77.47 o 
   2  -8   6       74.65      102.23     12.66 o 
   3  -8   6     2215.39     2104.43     62.35 o 
   4  -8   6      249.96      262.15     41.69 o 
   5  -8   6     2165.28     2352.90    133.74 o 
   6  -8   6      321.22      331.04     44.85 o 
   7  -8   6     1067.59     1205.27    125.30 o 
   8  -8   6      641.92      575.91     67.58 o 
   9  -8   6      195.48      157.19     25.87 o 
  10  -8   6      202.94      207.65     32.97 o 
 -10  -7   6      439.54      547.48    145.76 o 
  -9  -7   6       84.39       88.20     49.04 o 
  -8  -7   6      217.15      290.42     53.23 o 
  -7  -7   6       34.72       47.23     14.99 o 
  -6  -7   6        5.77       16.56     10.26 o 
  -5  -7   6      545.10      616.62     76.98 o 
  -4  -7   6       78.16       85.84     16.40 o 
  -3  -7   6      389.22      428.34     53.59 o 
  -2  -7   6        8.00       25.59     11.94 o 
  -1  -7   6       68.18      126.30     23.10 o 
   0  -7   6        1.51       16.73      6.94 o 
   1  -7   6        0.03       20.46      7.79 o 
   2  -7   6      195.93      222.33     23.04 o 
   3  -7   6     1123.52     1060.30     41.35 o 
   4  -7   6       47.46       47.35      9.68 o 
   5  -7   6       33.11       49.38     18.97 o 
   6  -7   6       10.74       13.27     15.31 o 
   7  -7   6       16.32       24.84     23.46 o 
   8  -7   6      152.97      206.45     29.19 o 
   9  -7   6     1431.66     1320.13    176.61 o 
  10  -7   6      415.55      379.55     58.52 o 
 -10  -6   6       36.72       47.71     26.47 o 
  -9  -6   6       24.27       97.41     30.08 o 
  -8  -6   6        0.15      -28.72     36.09 o 
  -7  -6   6      216.51      211.94     36.11 o 
  -6  -6   6      631.50      532.64     37.41 o 
  -5  -6   6     2531.11     2565.58     76.92 o 
  -4  -6   6     3433.11     3139.74     61.31 o 
  -3  -6   6       42.26       51.84     13.48 o 
  -2  -6   6      207.55      257.79     36.22 o 
  -1  -6   6      946.42      976.12     29.74 o 
   0  -6   6       18.91       26.85      7.00 o 
   1  -6   6      509.28      559.94     38.11 o 
   2  -6   6     3517.45     3390.99     59.74 o 
   3  -6   6      174.59      244.61     23.51 o 
   4  -6   6      118.31      139.99     20.81 o 
   5  -6   6       45.02       51.75     17.53 o 
   6  -6   6      803.36      984.58    113.75 o 
   7  -6   6      269.19      369.01     44.40 o 
   8  -6   6       34.72       69.27     22.96 o 
   9  -6   6      410.33      427.96     55.26 o 
  10  -6   6      165.04      124.28     36.37 o 
  11  -6   6      102.02      133.71     46.60 o 
 -10  -5   6       32.76       74.12     30.94 o 
  -9  -5   6        1.74       26.92     21.92 o 
  -8  -5   6      100.81      162.34     64.10 o 
  -7  -5   6      190.67      160.67     25.51 o 
  -6  -5   6      617.62      596.34     69.93 o 
  -5  -5   6       46.23       46.64     14.40 o 
  -4  -5   6      447.01      504.35     34.88 o 
  -3  -5   6      560.89      519.02     39.09 o 
  -2  -5   6        0.18       23.32      7.63 o 
  -1  -5   6      109.56       96.96     13.41 o 
   0  -5   6       23.29       22.56      9.17 o 
   1  -5   6       36.95       31.81      6.86 o 
   2  -5   6      407.43      387.86     17.71 o 
   3  -5   6      431.06      441.66     30.73 o 
   4  -5   6     1263.08     1326.65     29.15 o 
   5  -5   6      935.17      942.55     52.17 o 
   6  -5   6      191.32      205.11     34.98 o 
   7  -5   6      502.51      555.13     71.51 o 
   8  -5   6       99.01      104.82     27.19 o 
   9  -5   6        3.51       32.71     16.47 o 
  10  -5   6      153.18      148.60     35.89 o 
  11  -5   6      219.89      166.41     58.68 o 
 -10  -4   6       33.56       55.23     35.94 o 
  -9  -4   6      519.70      568.32    106.78 o 
  -8  -4   6        6.36       27.74     30.33 o 
  -7  -4   6     1100.39      931.54     71.18 o 
  -6  -4   6      923.68      953.05     54.60 o 
  -5  -4   6     2003.23     1923.42     65.13 o 
  -4  -4   6     4120.11     4233.48     99.46 o 
  -3  -4   6     3971.26     4024.42     56.93 o 
  -2  -4   6       60.81       88.46     15.82 o 
  -1  -4   6    49139.44    51136.12    484.41 o 
   0  -4   6     2304.48     2247.56     40.91 o 
   1  -4   6      278.80      285.98     22.47 o 
   2  -4   6      119.66      149.07     15.27 o 
   3  -4   6     4989.80     4913.87     67.48 o 
   4  -4   6     2363.76     2567.40     71.29 o 
   5  -4   6     4332.19     4524.55    167.22 o 
   6  -4   6      153.24      175.64     34.74 o 
   7  -4   6     1082.61     1113.68     83.53 o 
   8  -4   6      905.34      878.54     97.22 o 
   9  -4   6      271.67      212.81     37.06 o 
  10  -4   6      332.64      309.68     54.58 o 
  11  -4   6      172.17      137.04     45.25 o 
 -11  -3   6      200.22      142.17     53.15 o 
 -10  -3   6       14.13       -4.19     57.20 o 
  -9  -3   6      310.20      266.38     48.33 o 
  -8  -3   6      987.08     1007.80    206.31 o 
  -7  -3   6      135.02      103.59     16.51 o 
  -6  -3   6        6.14       11.41     11.07 o 
  -5  -3   6     2293.42     2366.53    122.27 o 
  -4  -3   6      948.93      948.00     31.85 o 
  -3  -3   6      239.43      291.01     31.37 o 
  -2  -3   6      359.50      340.77     24.10 o 
  -1  -3   6      125.48      154.55     20.32 o 
   0  -3   6      466.08      483.42     30.61 o 
   1  -3   6      888.67      807.09     18.95 o 
   2  -3   6       63.08       53.40      7.68 o 
   3  -3   6        3.09       15.21      5.70 o 
   4  -3   6       87.78       94.65     11.29 o 
   5  -3   6      286.48      279.66     30.16 o 
   6  -3   6     1280.81     1173.50    126.84 o 
   7  -3   6        9.04       29.38     15.28 o 
   8  -3   6      440.27      484.27     55.45 o 
   9  -3   6      447.82      462.88     93.47 o 
  10  -3   6        0.15       22.18     38.58 o 
  11  -3   6       62.36       94.82     73.10 o 
 -11  -2   6      414.96      322.57    108.95 o 
 -10  -2   6       74.31       77.33     35.69 o 
  -9  -2   6      168.93      142.25     35.60 o 
  -8  -2   6      337.92      401.77     79.91 o 
  -7  -2   6       31.72       56.09     35.36 o 
  -6  -2   6      158.66      154.27     29.55 o 
  -5  -2   6      489.12      546.50     47.60 o 
  -4  -2   6     1464.44     1279.32     37.65 o 
  -3  -2   6      246.85      272.41     27.56 o 
  -2  -2   6      809.06      812.87     39.52 o 
  -1  -2   6      438.47      406.65     25.01 o 
   0  -2   6    20491.85    19429.73   1257.87 o 
   1  -2   6     1533.08     1529.12     27.27 o 
   2  -2   6     6588.38     6263.13     90.49 o 
   3  -2   6     1776.43     1855.64     46.07 o 
   4  -2   6      794.04      939.05     27.60 o 
   5  -2   6      242.08      215.27     21.42 o 
   6  -2   6      114.20      141.56     19.49 o 
   7  -2   6        9.30       33.47     20.61 o 
   8  -2   6      837.55      870.01     49.00 o 
   9  -2   6     1038.31     1016.11     87.78 o 
  10  -2   6      288.42      238.65     46.15 o 
  11  -2   6      503.95      377.89     98.82 o 
 -11  -1   6      337.71      310.51     71.74 o 
 -10  -1   6        5.54       30.29     27.90 o 
  -9  -1   6        3.70       15.35     14.78 o 
  -8  -1   6      103.09      119.27     27.55 o 
  -7  -1   6       60.82       74.59     29.04 o 
  -6  -1   6      309.10      319.73     44.14 o 
  -5  -1   6     2990.60     2936.22     82.19 o 
  -4  -1   6       16.57       48.55     11.21 o 
  -3  -1   6      340.52      275.67     26.23 o 
  -2  -1   6       18.90       21.66      7.39 o 
  -1  -1   6       45.65       43.30      8.63 o 
   0  -1   6        3.78       14.34      5.78 o 
   1  -1   6      167.90      139.69     14.24 o 
   2  -1   6       92.77      135.50     17.51 o 
   3  -1   6      557.39      633.75     19.69 o 
   4  -1   6        2.12        3.07      9.23 o 
   5  -1   6        9.09       23.09      5.87 o 
   6  -1   6        0.42        9.40      7.05 o 
   7  -1   6      528.99      524.98     41.02 o 
   8  -1   6      504.79      505.74     73.98 o 
   9  -1   6       16.86       13.48     14.04 o 
  10  -1   6        4.68       34.33     20.52 o 
  11  -1   6       26.35       24.34     23.23 o 
 -11   0   6       85.03      110.24     39.20 o 
 -10   0   6       43.99       65.79     19.87 o 
  -9   0   6       16.27       51.53     16.55 o 
  -8   0   6     1688.01     1627.93    216.43 o 
  -7   0   6       76.93      181.68     39.03 o 
  -6   0   6      623.72      624.43     98.82 o 
  -5   0   6      549.63      468.05     60.08 o 
  -4   0   6     3788.26     3905.37     65.43 o 
  -3   0   6       16.91       59.91      7.09 o 
  -2   0   6     3260.61     3308.55     56.36 o 
  -1   0   6     8830.24     9003.30     73.41 o 
   0   0   6        0.01       34.53      7.25 o 
   1   0   6     1292.37     1367.68     21.00 o 
   2   0   6      211.58      181.25      9.16 o 
   3   0   6     1829.96     1892.50     35.06 o 
   4   0   6     2155.44     2343.40     44.25 o 
   5   0   6        1.09       19.37      6.37 o 
   6   0   6      122.61      115.73     14.65 o 
   7   0   6     1067.21      940.32     78.54 o 
   8   0   6      776.09      694.44     66.26 o 
   9   0   6        2.01       21.50     19.92 o 
  10   0   6      239.83      220.36     53.50 o 
  11   0   6        9.92        4.36     21.92 o 
 -11   1   6      186.00      116.75     55.32 o 
 -10   1   6      456.63      465.36     75.03 o 
  -9   1   6       50.15       86.66     29.09 o 
  -8   1   6     7046.94     6846.40    304.11 o 
  -7   1   6        7.68       30.62     40.56 o 
  -6   1   6      243.45      278.87     49.05 o 
  -5   1   6      209.49      160.65     41.92 o 
  -4   1   6       66.54      106.09     18.26 o 
  -3   1   6       16.65       38.37      7.99 o 
  -2   1   6     2696.56     2748.08     47.63 o 
  -1   1   6       27.14       64.79     10.34 o 
   0   1   6      205.09      176.43     14.06 o 
   1   1   6       55.87       34.09      5.96 o 
   2   1   6      234.77      200.54     10.57 o 
   3   1   6       10.54       17.94      8.45 o 
   4   1   6      379.74      349.48     24.25 o 
   5   1   6      732.96      774.30     82.78 o 
   6   1   6      125.84      117.31     18.52 o 
   7   1   6        0.67        2.21      7.65 o 
   8   1   6      436.70      445.02     61.54 o 
   9   1   6      298.87      268.89     56.28 o 
  10   1   6      340.11      526.76    101.86 o 
 -11   2   6       34.61       67.53     27.38 o 
 -10   2   6      302.30      265.75     50.94 o 
  -9   2   6     1111.37     1179.77    166.18 o 
  -8   2   6      148.18      112.18     43.15 o 
  -7   2   6       42.44       58.69     43.64 o 
  -6   2   6        4.71       64.80     16.27 o 
  -5   2   6     1069.14      948.68     75.79 o 
  -4   2   6     5467.87     5756.33    115.13 o 
  -3   2   6      356.91      396.97     40.17 o 
  -2   2   6    12860.18    12245.72    104.36 o 
  -1   2   6    10940.33    11009.17    160.93 o 
   0   2   6    31572.69    32496.47    232.71 o 
   1   2   6       11.29       19.64      3.99 o 
   2   2   6     3106.70     3232.96     46.56 o 
   3   2   6     2959.23     2761.78     49.62 o 
   4   2   6      189.45      182.00     16.96 o 
   5   2   6        2.17       11.16      7.22 o 
   6   2   6       41.96       47.05      9.24 o 
   7   2   6      271.00      278.55     50.85 o 
   8   2   6      265.26      264.51     60.35 o 
   9   2   6      721.74      599.23    107.70 o 
  10   2   6     2151.15     2175.06    138.76 o 
 -11   3   6      450.93      405.18     80.87 o 
 -10   3   6       14.97       50.14     19.51 o 
  -9   3   6      175.11      137.19     35.25 o 
  -8   3   6     2934.35     2853.09    157.67 o 
  -7   3   6     1363.06     1563.10    224.90 o 
  -6   3   6      127.53      153.22     36.96 o 
  -5   3   6     1327.43     1229.81     69.10 o 
  -4   3   6       23.82       24.78     12.33 o 
  -3   3   6       22.44       26.86     11.76 o 
  -2   3   6      334.08      486.90     51.43 o 
  -1   3   6       10.64       13.56      8.54 o 
   0   3   6       12.93       20.37      6.34 o 
   1   3   6      128.69      107.57     13.20 o 
   2   3   6        2.44       13.37      7.26 o 
   3   3   6       75.34       69.88     10.54 o 
   4   3   6       48.53       50.40      9.76 o 
   5   3   6      501.48      502.48     50.51 o 
   6   3   6       78.97       58.77     14.20 o 
   7   3   6      686.41      700.20     46.72 o 
   8   3   6      134.52      167.77     36.02 o 
   9   3   6      674.72      687.52    152.73 o 
  10   3   6      135.20      170.52     50.49 o 
 -11   4   6      393.59      306.35     62.19 o 
 -10   4   6      184.85      167.56     35.93 o 
  -9   4   6       11.35       64.26     24.37 o 
  -8   4   6      365.31      383.39     55.67 o 
  -7   4   6     1303.66     1259.65    154.62 o 
  -6   4   6     1602.93     1490.86     58.86 o 
  -5   4   6      444.73      466.21     92.32 o 
  -4   4   6      634.68      660.48     94.18 o 
  -3   4   6     7577.22     7750.92    123.86 o 
  -2   4   6      920.49     1011.69     45.55 o 
  -1   4   6    12515.58    11487.96    226.24 o 
   0   4   6     8820.58     8734.82    162.10 o 
   1   4   6     8729.92     9124.51    102.19 o 
   2   4   6    10546.03    11185.65    233.81 o 
   3   4   6     2385.28     2326.58     58.89 o 
   4   4   6      254.63      303.24     23.62 o 
   5   4   6       99.46       94.98     12.32 o 
   6   4   6      601.32      587.57     40.80 o 
   7   4   6      540.54      568.37    105.89 o 
   8   4   6        1.10       37.89     21.58 o 
   9   4   6      494.83      441.81    102.80 o 
  10   4   6      125.34      132.99     47.83 o 
 -11   5   6       27.07       85.65     24.92 o 
 -10   5   6      320.86      283.61     58.77 o 
  -9   5   6       16.59       23.31     20.60 o 
  -8   5   6      135.24      105.31     31.81 o 
  -7   5   6      427.52      435.19     64.40 o 
  -6   5   6      242.76      278.62     49.06 o 
  -5   5   6      190.77      212.31     42.96 o 
  -4   5   6       64.81      144.03     33.82 o 
  -3   5   6        3.72       50.52     16.23 o 
  -2   5   6      539.50      504.92     37.82 o 
  -1   5   6      420.61      543.70     75.43 o 
   0   5   6      196.90      194.64     24.60 o 
   1   5   6      293.46      370.47     38.63 o 
   2   5   6      132.24      195.44     18.77 o 
   3   5   6       13.84       25.05      7.62 o 
   4   5   6      779.75      751.02     30.61 o 
   5   5   6        0.07       23.88      8.01 o 
   6   5   6      289.46      187.19     34.62 o 
   7   5   6       64.53       63.44     45.49 o 
   8   5   6     1788.24     1831.98     96.04 o 
   9   5   6       40.82       40.09     28.35 o 
  10   5   6      163.47      133.42     50.10 o 
 -11   6   6        0.30        7.28     26.12 o 
 -10   6   6      225.99      248.54     46.48 o 
  -9   6   6      586.23      504.40     73.55 o 
  -8   6   6      198.49      268.43     41.53 o 
  -7   6   6      113.93      185.65     29.47 o 
  -6   6   6       85.99      149.39     40.08 o 
  -5   6   6      115.99      111.34     26.09 o 
  -4   6   6     6138.05     6927.88    164.77 o 
  -3   6   6      119.31      297.78     46.43 o 
  -2   6   6    31554.94    33190.28    485.45 o 
  -1   6   6      191.24      235.20     57.20 o 
   0   6   6     7120.35     6667.24    159.27 o 
   1   6   6       90.05      102.46     12.54 o 
   2   6   6       34.80       33.78      8.27 o 
   3   6   6      313.94      339.24     56.25 o 
   4   6   6     4653.76     4581.61    100.98 o 
   5   6   6       33.14       45.07     10.53 o 
   6   6   6      699.24      582.84     28.75 o 
   7   6   6       69.52       55.49     22.45 o 
   8   6   6       68.47       65.54     28.90 o 
   9   6   6      152.06      100.74     38.94 o 
 -10   7   6      275.60      226.19     59.37 o 
  -9   7   6      433.34      449.38     75.46 o 
  -8   7   6      230.14      167.97     37.68 o 
  -7   7   6       66.52       85.91     20.79 o 
  -6   7   6      460.03      593.65     77.39 o 
  -5   7   6        6.32      -26.38     46.84 o 
  -4   7   6      941.30      981.56    145.95 o 
  -3   7   6      575.79      595.89     88.80 o 
  -2   7   6     1265.06     1360.79     43.93 o 
  -1   7   6       40.74       59.42     16.68 o 
   0   7   6        7.68       30.84      9.93 o 
   1   7   6      153.11      145.73     28.85 o 
   2   7   6       11.60       20.19      7.48 o 
   3   7   6       65.64       86.54     16.25 o 
   4   7   6        8.52       25.53     11.70 o 
   5   7   6      123.90      117.74     24.43 o 
   6   7   6        0.32       10.59      9.24 o 
   7   7   6      329.25      228.39     55.26 o 
   8   7   6        0.74       23.27     23.91 o 
   9   7   6      186.63      176.34     65.10 o 
 -10   8   6     1093.78      803.94    119.98 o 
  -9   8   6        2.13       31.60     25.61 o 
  -8   8   6      367.59      427.02     64.12 o 
  -7   8   6      233.57      267.23     47.66 o 
  -6   8   6        9.40       22.01     13.37 o 
  -5   8   6       84.87       79.52     18.54 o 
  -4   8   6      943.56      907.84     55.76 o 
  -3   8   6     1255.64     1200.99    113.02 o 
  -2   8   6       38.40       92.51     39.08 o 
  -1   8   6        0.32       22.18      5.39 o 
   0   8   6       32.51       57.31     18.61 o 
   1   8   6     1536.23     1418.92    116.99 o 
   2   8   6      975.65     1028.88    130.42 o 
   3   8   6     1969.78     1806.25    123.99 o 
   4   8   6      103.06       76.53     19.26 o 
   5   8   6      543.34      494.86     33.79 o 
   6   8   6     1807.38     1926.90     92.02 o 
   7   8   6        1.74       28.52     16.08 o 
   8   8   6       44.75       51.29     37.76 o 
   9   8   6      422.85      321.54    134.74 o 
 -10   9   6      116.32      203.82     48.31 o 
  -9   9   6       18.92       93.37     33.69 o 
  -8   9   6       27.59       43.04     30.48 o 
  -7   9   6       45.20       44.91     19.48 o 
  -6   9   6      775.95      883.17    124.55 o 
  -5   9   6      110.06      153.30     35.99 o 
  -4   9   6      191.45      262.53     50.85 o 
  -3   9   6      223.83      206.56     44.12 o 
  -2   9   6     1154.74     1085.13    134.73 o 
  -1   9   6     1486.44     1462.96     34.40 o 
   0   9   6      362.50      374.65     64.70 o 
   1   9   6      186.41      185.32     39.95 o 
   2   9   6       56.74       42.56     13.07 o 
   3   9   6       56.40       83.52     15.38 o 
   4   9   6       61.68       60.58     13.39 o 
   5   9   6        0.01       22.75      9.14 o 
   6   9   6      371.10      376.94     68.94 o 
   7   9   6      393.90      372.32     87.17 o 
   8   9   6      233.84      215.74     59.06 o 
 -10  10   6        7.03       64.77     22.45 o 
  -9  10   6      513.28      564.17     99.42 o 
  -8  10   6        2.59       30.51     17.59 o 
  -7  10   6      160.47      144.37     42.91 o 
  -6  10   6      272.81      262.93     40.24 o 
  -5  10   6      535.83      545.96     71.86 o 
  -4  10   6      492.72      516.59     67.87 o 
  -3  10   6      438.44      651.71    105.10 o 
  -2  10   6      769.10      863.44     51.65 o 
  -1  10   6      681.30      673.76     52.14 o 
   0  10   6     6901.67     6751.47    146.81 o 
   1  10   6     1778.70     1692.68     81.87 o 
   2  10   6     1692.32     1488.23    181.81 o 
   3  10   6      496.73      489.02     61.43 o 
   4  10   6     2003.43     2148.48     84.86 o 
   5  10   6        8.36       19.64     15.03 o 
   6  10   6     1435.49     1510.10    166.91 o 
   7  10   6        1.87       28.53     18.28 o 
   8  10   6       67.75       36.77     20.34 o 
  -9  11   6        8.71       51.79     24.85 o 
  -8  11   6       30.34       66.79     29.31 o 
  -7  11   6       94.28      192.99     40.92 o 
  -6  11   6      173.22      123.88     24.23 o 
  -5  11   6       76.86      121.41     31.38 o 
  -4  11   6     1208.74     1354.64     69.59 o 
  -3  11   6     1155.67     1200.47    120.01 o 
  -2  11   6      630.47      600.45     74.41 o 
  -1  11   6       29.96       30.67     11.89 o 
   0  11   6       80.26       89.45     14.00 o 
   1  11   6      153.88      140.10     29.51 o 
   2  11   6      210.84      178.90     71.09 o 
   3  11   6        0.11       12.71     21.82 o 
   4  11   6       39.89       33.63     11.25 o 
   5  11   6      154.65      146.13     26.22 o 
   6  11   6       27.53       60.42     32.13 o 
   7  11   6      155.38      140.13     44.64 o 
  -9  12   6      191.23      135.73     34.97 o 
  -8  12   6      252.52      244.30     51.50 o 
  -7  12   6       15.40       64.27     37.67 o 
  -6  12   6      328.28      355.49     59.29 o 
  -5  12   6       12.71       47.30     24.53 o 
  -4  12   6       52.69       64.79     25.21 o 
  -3  12   6       73.30       94.43     19.92 o 
  -2  12   6      171.07      180.50     28.73 o 
  -1  12   6      814.56      744.17     45.83 o 
   0  12   6      265.09      232.47     36.08 o 
   1  12   6      780.44      878.75    122.49 o 
   2  12   6     1509.68     1539.04    132.59 o 
   3  12   6     6224.36     5773.23    139.67 o 
   4  12   6        8.60       18.53     11.45 o 
   5  12   6     1444.21     1427.95     67.64 o 
   6  12   6        0.04       24.81     31.67 o 
   7  12   6      116.04       94.82     31.74 o 
  -8  13   6       19.89       35.96     26.74 o 
  -7  13   6      179.23      247.63     45.73 o 
  -6  13   6        2.50       58.75     26.97 o 
  -5  13   6       14.61       49.65     31.36 o 
  -4  13   6      239.03      236.70     44.24 o 
  -3  13   6     1075.89     1117.85    127.20 o 
  -2  13   6      391.85      371.40     41.54 o 
  -1  13   6      991.51     1031.42     51.17 o 
   0  13   6      888.25      807.16     67.81 o 
   1  13   6      154.97      158.64     43.78 o 
   2  13   6      399.13      365.07     77.17 o 
   3  13   6       75.09       98.95     33.09 o 
   4  13   6        2.47       11.48     17.68 o 
   5  13   6       15.28       42.16     36.00 o 
   6  13   6      330.49      196.00     75.69 o 
  -8  14   6        1.16       29.99     23.73 o 
  -7  14   6      146.27      151.77     38.29 o 
  -6  14   6      158.83      226.36     63.12 o 
  -5  14   6      195.76      243.12     52.70 o 
  -4  14   6      534.93      524.52     35.82 o 
  -3  14   6     1024.06     1099.85    137.37 o 
  -2  14   6      550.70      477.23     68.89 o 
  -1  14   6       16.21       31.83     35.91 o 
   0  14   6     6158.70     6110.84    150.91 o 
   1  14   6       21.64      -17.07     30.42 o 
   2  14   6     2594.82     2624.57    110.21 o 
   3  14   6      461.43      361.12    103.90 o 
   4  14   6        0.08       24.41     31.56 o 
  -7  15   6      294.88      227.90     80.78 o 
  -6  15   6       42.83      105.77     44.99 o 
  -5  15   6      117.94      140.28     49.13 o 
  -4  15   6      356.68      334.69     70.76 o 
  -3  15   6      454.15      475.29     76.14 o 
  -2  15   6      365.58      572.11    117.60 o 
  -1  15   6      170.52      147.26     52.84 o 
   0  15   6       44.83       77.89     43.94 o 
   1  15   6       16.47       52.76     20.22 o 
   2  15   6      111.45       72.74     66.81 o 
   3  15   6        1.32       20.11     25.61 o 
   4  15   6      123.78      114.89     74.46 o 
  -6  16   6      467.65      355.91     80.31 o 
  -5  16   6       34.72       67.84     42.22 o 
  -4  16   6      254.96      260.63     68.84 o 
  -3  16   6     1093.69      903.39    145.23 o 
  -2  16   6      240.96      122.33    110.45 o 
  -1  16   6      119.66      249.82     65.26 o 
   0  16   6       25.70       69.01     28.15 o 
   1  16   6        0.04       20.08     20.15 o 
   2  16   6       83.02       90.89     35.72 o 
   3  16   6     4616.97     4574.29    202.29 o 
  -4  17   6       27.81       62.86     36.20 o 
  -3  17   6       68.87      146.09     37.80 o 
  -2  17   6       25.41       38.53     42.90 o 
  -1  17   6        1.42       39.04     27.06 o 
   0  17   6      168.29      201.62     57.81 o 
   1  17   6      268.28      217.98     59.03 o 
   2  17   6      334.42      262.49     59.96 o 
  -1 -19   7      250.67      209.16     73.02 o 
   0 -19   7      633.38      537.24     96.94 o 
   1 -19   7      134.85      158.45     46.97 o 
   2 -19   7        4.85       29.81     22.44 o 
   3 -19   7      164.69      192.66     61.42 o 
  -3 -18   7        8.21        8.58     20.73 o 
  -2 -18   7        4.55       29.92     22.56 o 
  -1 -18   7        9.57       34.32     26.83 o 
   0 -18   7      164.92      204.42     78.52 o 
   1 -18   7       66.06      124.97     60.77 o 
   2 -18   7      109.36      145.32     55.84 o 
   3 -18   7      532.59      500.98    138.80 o 
   4 -18   7      595.27      508.85    105.80 o 
   5 -18   7      205.69      205.07     47.71 o 
  -4 -17   7      788.29      836.65     69.73 o 
  -3 -17   7        7.56       51.93     23.93 o 
  -2 -17   7        1.19       11.45     22.89 o 
  -1 -17   7      467.58      337.88     91.59 o 
   0 -17   7     1107.10     1231.96    239.53 o 
   1 -17   7        0.01       32.73     26.74 o 
   2 -17   7     1839.42     1913.81    287.76 o 
   3 -17   7       25.56       86.95     35.40 o 
   4 -17   7      907.56      992.73    144.12 o 
   5 -17   7      119.61       64.84     55.72 o 
   6 -17   7      178.58      109.42     34.13 o 
  -5 -16   7        3.42       70.27     36.00 o 
  -4 -16   7       22.64       57.90     54.61 o 
  -3 -16   7       60.53       40.28     21.72 o 
  -2 -16   7       43.38       71.56     26.25 o 
  -1 -16   7      238.95      217.90     52.27 o 
   0 -16   7        5.97       26.54     24.81 o 
   1 -16   7      349.85      278.61     93.07 o 
   2 -16   7      438.06      340.37     79.31 o 
   3 -16   7       25.01       34.44     23.53 o 
   4 -16   7       14.78       46.39     26.68 o 
   5 -16   7       11.05       40.60     26.91 o 
   6 -16   7       96.33      135.40     40.86 o 
   7 -16   7      177.59      200.03     49.07 o 
  -6 -15   7      540.02      416.91     98.62 o 
  -5 -15   7      264.23      267.01    118.34 o 
  -4 -15   7       75.26      101.82     28.07 o 
  -3 -15   7      122.95      107.65     35.81 o 
  -2 -15   7       69.53      116.82     26.36 o 
  -1 -15   7     1009.32     1321.27    233.09 o 
   0 -15   7      236.79      169.29     35.38 o 
   1 -15   7      502.17      523.72    105.52 o 
   2 -15   7      867.78      684.80     98.55 o 
   3 -15   7      609.85      580.69     83.29 o 
   4 -15   7        4.54       53.87     26.45 o 
   5 -15   7      633.26      552.14     73.44 o 
   6 -15   7       19.20       35.88     12.29 o 
   7 -15   7      859.69      688.27    121.43 o 
   8 -15   7       23.60       33.75     47.58 o 
  -7 -14   7       59.11       97.14     69.53 o 
  -6 -14   7       80.27       36.00     28.35 o 
  -5 -14   7       48.20       54.82     19.83 o 
  -4 -14   7       69.00       60.18     28.47 o 
  -3 -14   7      158.14      144.01     33.27 o 
  -2 -14   7        2.03       29.61     19.98 o 
  -1 -14   7        7.73       15.09     11.75 o 
   0 -14   7        0.03       18.16     13.97 o 
   1 -14   7       43.29       51.09     16.84 o 
   2 -14   7       70.76       97.14     38.46 o 
   3 -14   7       25.39       66.30     34.02 o 
   4 -14   7      389.45      457.39     79.26 o 
   5 -14   7      289.32      312.13     37.66 o 
   6 -14   7      155.07      116.42     21.56 o 
   7 -14   7      479.83      467.37     65.64 o 
   8 -14   7      162.05      148.63     53.81 o 
  -7 -13   7      144.31      140.71     51.86 o 
  -6 -13   7       72.58       92.36     33.79 o 
  -5 -13   7      107.26       94.37     27.38 o 
  -4 -13   7      149.64      143.51     31.53 o 
  -3 -13   7       91.35       86.30     18.74 o 
  -2 -13   7      486.00      556.13     71.77 o 
  -1 -13   7       82.62       93.21     28.07 o 
   0 -13   7      149.06      138.15     21.33 o 
   1 -13   7       37.04       54.36     15.60 o 
   2 -13   7     1827.05     1457.74    207.18 o 
   3 -13   7      338.28      413.87     67.43 o 
   4 -13   7     2650.48     2480.38    122.87 o 
   5 -13   7      396.47      442.85     56.51 o 
   6 -13   7     1280.40     1488.82    136.68 o 
   7 -13   7      243.25      211.73     50.66 o 
   8 -13   7        4.66       41.43     34.69 o 
   9 -13   7      135.38       83.51     24.77 o 
  -8 -12   7      277.43      262.55     65.42 o 
  -7 -12   7      167.78      152.66     45.38 o 
  -6 -12   7      472.09      548.43    109.55 o 
  -5 -12   7      317.23      334.02     68.06 o 
  -4 -12   7      154.24      151.82     36.37 o 
  -3 -12   7      401.75      395.42     62.20 o 
  -2 -12   7      211.57      218.40     39.67 o 
  -1 -12   7      139.74      121.35     32.55 o 
   0 -12   7        0.24        9.76     18.82 o 
   1 -12   7      489.44      424.94     68.71 o 
   2 -12   7       11.40       13.39     12.31 o 
   3 -12   7       36.34       45.58     14.59 o 
   4 -12   7      700.57      763.09     91.32 o 
   5 -12   7     1198.70     1341.03    134.23 o 
   6 -12   7       34.27       40.53     15.28 o 
   7 -12   7      514.64      553.85     73.99 o 
   8 -12   7      974.83     1071.33    133.85 o 
   9 -12   7        0.20       38.53     18.93 o 
  -8 -11   7        2.79       39.79     29.77 o 
  -7 -11   7     1548.86     1494.41     88.09 o 
  -6 -11   7        7.79       10.89     15.25 o 
  -5 -11   7      573.06      576.26     43.31 o 
  -4 -11   7     1377.04     1329.02     48.00 o 
  -3 -11   7     3385.46     3533.87    108.28 o 
  -2 -11   7     1954.33     1933.80     98.83 o 
  -1 -11   7     1853.56     1775.90     98.00 o 
   0 -11   7     1310.59     1477.49    127.72 o 
   1 -11   7     5767.99     5252.94    111.31 o 
   2 -11   7       46.27       62.34     20.54 o 
   3 -11   7      576.20      694.96     79.92 o 
   4 -11   7     4279.68     4554.82     92.53 o 
   5 -11   7        2.99        5.15     20.26 o 
   6 -11   7      525.69      457.92     60.51 o 
   7 -11   7     3583.75     3513.24     99.26 o 
   8 -11   7       55.28       86.95     19.73 o 
   9 -11   7       40.47       63.17     25.81 o 
  -9 -10   7      144.15      218.25     74.17 o 
  -8 -10   7        4.74       33.61     29.89 o 
  -7 -10   7       31.76       86.72     27.96 o 
  -6 -10   7      516.93      571.20     37.89 o 
  -5 -10   7      566.06      531.00     90.34 o 
  -4 -10   7      238.40      280.63     57.60 o 
  -3 -10   7       21.25       82.23     18.22 o 
  -2 -10   7       67.62       60.74     13.07 o 
  -1 -10   7       30.52       28.95     11.21 o 
   0 -10   7      128.74      119.83     23.00 o 
   1 -10   7      241.86      212.54     37.60 o 
   2 -10   7       81.76      118.55     28.52 o 
   3 -10   7      256.77      267.65     34.02 o 
   4 -10   7     1160.86     1251.64    114.24 o 
   5 -10   7      165.69      159.46     26.69 o 
   6 -10   7       19.66       19.35     32.04 o 
   7 -10   7     4308.35     4462.74    144.56 o 
   8 -10   7      400.79      482.14     63.42 o 
   9 -10   7     1388.12     1158.32    185.71 o 
  10 -10   7       52.63       67.21     21.99 o 
  -9  -9   7      234.34      235.96     66.77 o 
  -8  -9   7      488.27      463.00     86.20 o 
  -7  -9   7       11.97       27.56     45.49 o 
  -6  -9   7      478.38      533.20     36.00 o 
  -5  -9   7       12.72       35.91     19.44 o 
  -4  -9   7     1330.28     1202.78    101.67 o 
  -3  -9   7      119.82      125.40     24.43 o 
  -2  -9   7     1204.07     1056.44     69.50 o 
  -1  -9   7     3436.74     3687.74     89.99 o 
   0  -9   7      356.54      532.40     70.80 o 
   1  -9   7        1.33       14.86      9.66 o 
   2  -9   7      389.96      369.28     50.43 o 
   3  -9   7      219.29      338.53     49.58 o 
   4  -9   7     6968.76     7039.59    140.74 o 
   5  -9   7     2085.42     2085.17     74.87 o 
   6  -9   7     2315.44     2419.27    124.80 o 
   7  -9   7       18.27       32.90     26.59 o 
   8  -9   7      910.28      959.28    123.78 o 
   9  -9   7       21.55       27.91     20.62 o 
  10  -9   7        4.33       -2.38     23.21 o 
  -9  -8   7      597.67      517.59    158.82 o 
  -8  -8   7       35.25       52.08     25.40 o 
  -7  -8   7        1.90       24.52     16.53 o 
  -6  -8   7        0.94       22.40     12.14 o 
  -5  -8   7       22.18       48.23     15.71 o 
  -4  -8   7      622.03      573.17     49.57 o 
  -3  -8   7      950.26     1012.49     41.13 o 
  -2  -8   7       27.27       38.96     15.87 o 
  -1  -8   7        0.27        7.39     13.77 o 
   0  -8   7       20.20       32.84     14.75 o 
   1  -8   7      257.87      300.66     48.84 o 
   2  -8   7       13.56       20.97      6.73 o 
   3  -8   7      376.49      283.34     31.76 o 
   4  -8   7      738.44      811.99     94.00 o 
   5  -8   7      455.56      551.80     63.28 o 
   6  -8   7       16.97       66.63     20.38 o 
   7  -8   7      104.77      131.09     21.63 o 
   8  -8   7      340.48      353.17     49.31 o 
   9  -8   7       62.98       71.05     21.94 o 
  10  -8   7      342.60      362.68     72.24 o 
 -10  -7   7        3.34       73.09     36.85 o 
  -9  -7   7      318.34      287.40     71.84 o 
  -8  -7   7      335.85      290.42     88.94 o 
  -7  -7   7     1578.81     1565.99     65.80 o 
  -6  -7   7        6.24       24.76      9.44 o 
  -5  -7   7     2428.58     2406.34     85.44 o 
  -4  -7   7     1296.41     1368.38     59.29 o 
  -3  -7   7     1051.26      959.32     37.31 o 
  -2  -7   7        1.44      -10.90     15.52 o 
  -1  -7   7      873.68     1024.86     33.23 o 
   0  -7   7     2345.76     2546.89     61.06 o 
   1  -7   7    25331.77    25430.94    193.12 o 
   2  -7   7        0.00       32.18     10.21 o 
   3  -7   7     4236.49     4039.11    142.16 o 
   4  -7   7      711.07      669.37     70.78 o 
   5  -7   7      413.63      377.20     57.97 o 
   6  -7   7      163.54      175.65     29.20 o 
   7  -7   7     2062.30     2184.64    157.94 o 
   8  -7   7      894.98      861.85     99.87 o 
   9  -7   7      362.02      438.25     63.23 o 
  10  -7   7       13.25       13.48     23.34 o 
 -10  -6   7       23.96      -12.54     34.20 o 
  -9  -6   7       13.19       64.66     30.78 o 
  -8  -6   7       48.91       42.46     19.75 o 
  -7  -6   7     1530.59     1334.84     63.79 o 
  -6  -6   7       66.73       70.49     13.65 o 
  -5  -6   7       26.61       48.40     14.56 o 
  -4  -6   7       58.70       48.23     19.18 o 
  -3  -6   7       44.02       73.77     12.37 o 
  -2  -6   7      641.45      606.69     35.85 o 
  -1  -6   7      349.65      408.46     71.90 o 
   0  -6   7       82.06      112.17     28.08 o 
   1  -6   7       48.40       45.56      8.21 o 
   2  -6   7      395.96      355.19     33.31 o 
   3  -6   7       12.73        4.76      9.49 o 
   4  -6   7      303.69      271.01     29.29 o 
   5  -6   7       24.34       31.90     10.75 o 
   6  -6   7      620.15      746.03     64.57 o 
   7  -6   7     1191.42     1296.21     60.23 o 
   8  -6   7      183.64      160.92     33.97 o 
   9  -6   7        5.09       11.35     22.42 o 
  10  -6   7       69.41       76.93     31.63 o 
 -10  -5   7      589.15      524.73    130.68 o 
  -9  -5   7      560.18      508.00    142.55 o 
  -8  -5   7       33.58       94.18     29.46 o 
  -7  -5   7      888.64      939.98     40.74 o 
  -6  -5   7      555.01      532.54     68.03 o 
  -5  -5   7       45.82       53.20     14.73 o 
  -4  -5   7      111.63       99.47     16.68 o 
  -3  -5   7        9.67       36.43     10.64 o 
  -2  -5   7     8314.61     8590.35    127.43 o 
  -1  -5   7     2907.68     3031.18     49.53 o 
   0  -5   7     6682.10     7114.07     78.80 o 
   1  -5   7      293.96      303.97     20.51 o 
   2  -5   7      517.91      446.56     27.42 o 
   3  -5   7      281.23      248.18     25.61 o 
   4  -5   7     6601.74     6673.13    129.35 o 
   5  -5   7      147.95      158.30     25.06 o 
   6  -5   7      356.45      359.19     49.00 o 
   7  -5   7        6.42       40.05     20.31 o 
   8  -5   7        0.02       31.00     16.74 o 
   9  -5   7       32.79       53.64     17.06 o 
  10  -5   7       25.26       28.36     19.12 o 
  11  -5   7        3.11       97.88     55.97 o 
 -10  -4   7       13.20       48.54     39.02 o 
  -9  -4   7       58.98       86.92     21.98 o 
  -8  -4   7      202.39      195.07     40.99 o 
  -7  -4   7      894.30      700.22     99.06 o 
  -6  -4   7      448.15      381.15     46.94 o 
  -5  -4   7       18.86       27.05      9.34 o 
  -4  -4   7      132.10      132.98     22.67 o 
  -3  -4   7       76.44       98.85     26.83 o 
  -2  -4   7      398.41      363.94     28.59 o 
  -1  -4   7     1786.27     1614.76     46.66 o 
   0  -4   7       33.63       35.74      6.46 o 
   1  -4   7      203.08      209.92     21.55 o 
   2  -4   7      309.66      292.03     25.55 o 
   3  -4   7      125.59      134.71     20.03 o 
   4  -4   7      136.17      183.99     25.96 o 
   5  -4   7      969.73      939.47     83.02 o 
   6  -4   7      264.87      321.07     34.18 o 
   7  -4   7       14.91       30.85     19.35 o 
   8  -4   7       64.34       81.45     25.61 o 
   9  -4   7      234.63      265.31     53.41 o 
  10  -4   7        0.12       15.47     18.18 o 
  11  -4   7      170.89      229.53    104.04 o 
 -11  -3   7      127.77      175.07     64.72 o 
  -9  -3   7      708.13      703.28    141.82 o 
  -8  -3   7      428.37      451.37     82.32 o 
  -7  -3   7      534.51      534.84     77.89 o 
  -6  -3   7       23.82       52.78     12.31 o 
  -5  -3   7     3953.93     3831.03     89.75 o 
  -4  -3   7     2069.98     2301.29     73.17 o 
  -3  -3   7    10052.34    10571.60    257.39 o 
  -2  -3   7     1344.92     1357.94     35.46 o 
  -1  -3   7       91.56      106.97     19.93 o 
   0  -3   7       50.13       72.42      8.55 o 
   1  -3   7    11288.88    11448.97    101.81 o 
   2  -3   7      255.77      250.24     12.33 o 
   3  -3   7     6893.77     6705.07     80.18 o 
   4  -3   7      203.26      204.18     28.86 o 
   5  -3   7       17.66       26.91      9.07 o 
   6  -3   7      774.59      866.43     39.73 o 
   7  -3   7      707.00      794.19     42.15 o 
   8  -3   7       40.75       37.49     17.84 o 
   9  -3   7     1611.57     1594.19    103.14 o 
  10  -3   7      263.66      233.03     56.58 o 
  11  -3   7       51.97      147.43     95.66 o 
 -11  -2   7      672.50      769.94    136.87 o 
 -10  -2   7      216.88      280.81    126.72 o 
  -9  -2   7        0.12       48.99     20.84 o 
  -8  -2   7        0.20       22.71     26.74 o 
  -7  -2   7      412.97      438.95     66.72 o 
  -6  -2   7        6.39       39.52     18.56 o 
  -5  -2   7      666.22      640.32     77.02 o 
  -4  -2   7       23.00       25.92     12.64 o 
  -3  -2   7      453.29      440.20     48.22 o 
  -2  -2   7      258.79      246.60     32.12 o 
  -1  -2   7      728.69      729.88     48.12 o 
   0  -2   7       41.61       39.82      9.75 o 
   1  -2   7      390.66      377.67     20.56 o 
   2  -2   7        6.03       22.73      8.38 o 
   3  -2   7      841.30      818.96     20.92 o 
   4  -2   7      208.72      216.19     21.08 o 
   5  -2   7       81.28       89.56     13.02 o 
   6  -2   7      222.82      216.84     28.66 o 
   7  -2   7      508.79      526.14     78.46 o 
   8  -2   7       77.71      113.72     21.78 o 
   9  -2   7      218.39      214.90     36.03 o 
  10  -2   7      554.34      414.60     98.86 o 
  11  -2   7      276.01      209.32     88.26 o 
 -11  -1   7      101.16       68.51     25.83 o 
 -10  -1   7      289.19      184.58     55.98 o 
  -9  -1   7       92.10       76.58     26.91 o 
  -8  -1   7       44.09       76.82     31.18 o 
  -7  -1   7        1.74       15.02     30.85 o 
  -6  -1   7      994.60      930.26     94.30 o 
  -5  -1   7      101.53       73.81     29.27 o 
  -4  -1   7     2658.52     3074.40     84.00 o 
  -3  -1   7     1161.06     1059.17     36.91 o 
  -2  -1   7     3433.18     3557.89     83.78 o 
  -1  -1   7     3777.31     3603.23     50.50 o 
   0  -1   7      768.07      875.76     32.17 o 
   1  -1   7    12745.71    13157.25    220.94 o 
   2  -1   7     1228.70     1132.09     36.58 o 
   3  -1   7     1074.46     1178.45     31.60 o 
   4  -1   7     2336.45     2625.28     63.21 o 
   5  -1   7      797.35      873.22     42.26 o 
   6  -1   7     1064.36      960.19     48.03 o 
   7  -1   7      972.58      928.75     73.76 o 
   8  -1   7      455.55      585.46     83.90 o 
   9  -1   7      868.53      799.56     45.67 o 
  10  -1   7       43.30       81.44     31.62 o 
 -11   0   7        1.50       58.36     92.45 o 
 -10   0   7       27.77       33.39     16.48 o 
  -9   0   7       36.90       74.46     62.62 o 
  -8   0   7      994.94     1065.52    153.74 o 
  -7   0   7       21.01       45.89     24.72 o 
  -6   0   7      287.87      295.05     39.37 o 
  -5   0   7      217.10      273.02     44.92 o 
  -4   0   7      116.59       75.58     13.39 o 
  -3   0   7      737.56      696.29     26.84 o 
  -2   0   7      194.70      225.06     25.66 o 
  -1   0   7      241.03      263.57     31.08 o 
   0   0   7       35.00       27.89      7.49 o 
   1   0   7       24.06       34.60      7.71 o 
   2   0   7      208.45      238.74     35.34 o 
   3   0   7      256.17      260.74     18.28 o 
   4   0   7       10.85        8.37      5.89 o 
   5   0   7     1069.22     1056.96     37.76 o 
   6   0   7      297.92      310.12     32.35 o 
   7   0   7       27.15       28.37     12.49 o 
   8   0   7       81.14       91.86     24.91 o 
   9   0   7        1.05       18.52     34.93 o 
  10   0   7       33.56       53.72     26.76 o 
 -11   1   7       30.93       44.76     30.01 o 
 -10   1   7       36.23       60.22     23.14 o 
  -9   1   7      297.70      350.98     67.12 o 
  -8   1   7      163.06      167.49     52.51 o 
  -7   1   7      441.63      593.85    106.46 o 
  -6   1   7      492.76      629.14     89.76 o 
  -5   1   7        3.99       31.23     16.13 o 
  -4   1   7     2517.80     3070.39     99.88 o 
  -3   1   7       96.66       64.90     13.10 o 
  -2   1   7      101.79       96.31     13.15 o 
  -1   1   7     8570.27     8583.05    364.94 o 
   0   1   7      924.14      917.63     22.70 o 
   1   1   7      133.29      129.24     13.69 o 
   2   1   7       11.26        5.54      4.30 o 
   3   1   7      876.24      731.13     16.04 o 
   4   1   7     3682.37     3662.38    100.46 o 
   5   1   7     1682.96     1576.10     79.05 o 
   6   1   7      129.26      154.59     19.79 o 
   7   1   7     1113.50     1064.44     76.41 o 
   8   1   7      156.46      152.33     28.44 o 
   9   1   7      364.25      457.17     68.53 o 
  10   1   7      387.28      357.80     92.41 o 
 -11   2   7      268.81      342.07     65.10 o 
 -10   2   7     1786.85     1419.66    106.36 o 
  -9   2   7       29.56       25.41     28.10 o 
  -8   2   7       32.06       86.43     34.15 o 
  -7   2   7      130.60      139.54     36.16 o 
  -6   2   7      841.07      827.33    124.52 o 
  -5   2   7      750.33      733.62     89.39 o 
  -4   2   7      826.57      864.70     57.16 o 
  -3   2   7     1363.71     1387.33     63.34 o 
  -2   2   7      139.01      183.32     31.13 o 
  -1   2   7       29.37       81.50     13.85 o 
   0   2   7       45.36       70.69     15.82 o 
   1   2   7      241.99      226.61     23.06 o 
   2   2   7      460.90      532.06     15.88 o 
   3   2   7       10.90       12.22      5.58 o 
   4   2   7      840.24      758.32     36.11 o 
   5   2   7       73.94       52.62      6.92 o 
   6   2   7      125.65      124.63     19.83 o 
   7   2   7       62.42       55.35     21.32 o 
   8   2   7      801.02      803.80     47.81 o 
   9   2   7       55.87       88.40     25.15 o 
  10   2   7      150.58      132.27     36.74 o 
 -11   3   7       41.23      114.69     31.13 o 
 -10   3   7      198.59      206.18     42.14 o 
  -9   3   7       35.74       67.29     20.80 o 
  -8   3   7      409.52      599.23     93.98 o 
  -7   3   7     1072.45     1178.07    163.95 o 
  -6   3   7     1777.27     1788.20    132.15 o 
  -5   3   7      185.50      248.97     58.25 o 
  -4   3   7     2952.44     2818.53     94.34 o 
  -3   3   7      718.38      805.59     37.16 o 
  -2   3   7      400.93      544.16     39.50 o 
  -1   3   7     3326.38     3138.78     92.34 o 
   0   3   7       20.58       15.81     10.57 o 
   1   3   7     1355.93     1316.72     29.70 o 
   2   3   7     8939.23     8397.40    130.76 o 
   3   3   7     1961.38     2246.66     54.84 o 
   4   3   7       56.44       43.67      7.49 o 
   5   3   7       13.37       10.75      5.92 o 
   6   3   7     2535.55     2625.88     70.71 o 
   7   3   7      266.17      306.51     47.06 o 
   8   3   7     5569.08     5939.06    210.30 o 
   9   3   7     1469.80     1327.03    183.64 o 
  10   3   7      511.74      363.89    133.19 o 
 -11   4   7      473.36      419.57     81.13 o 
 -10   4   7      104.93      108.49     31.21 o 
  -9   4   7     1544.15     1414.08    178.33 o 
  -8   4   7      234.50      238.99     39.04 o 
  -7   4   7       11.14       23.18     24.15 o 
  -6   4   7        8.48        3.07     20.86 o 
  -5   4   7       23.68       22.52     17.27 o 
  -4   4   7      703.06      768.25     61.30 o 
  -3   4   7      377.50      455.00     72.36 o 
  -2   4   7      530.15      580.00     74.73 o 
  -1   4   7      246.23      328.83     47.98 o 
   0   4   7        4.93       16.52      7.26 o 
   1   4   7      372.23      396.37     40.83 o 
   2   4   7        2.11       13.18      6.21 o 
   3   4   7        2.65        3.97      6.93 o 
   4   4   7        1.65        7.63     13.71 o 
   5   4   7      404.45      389.76     22.60 o 
   6   4   7      133.63      152.72     24.97 o 
   7   4   7      253.62      233.35     52.79 o 
   8   4   7     1240.52     1206.40    147.32 o 
   9   4   7       63.49       44.03     22.03 o 
  10   4   7      164.27      116.21     43.92 o 
 -11   5   7       60.02       72.95     21.66 o 
 -10   5   7      510.72      408.28     85.42 o 
  -9   5   7      312.12      343.88     59.14 o 
  -8   5   7      168.50      224.55     45.55 o 
  -7   5   7      986.72     1073.03    163.71 o 
  -6   5   7       49.71       59.58     28.33 o 
  -5   5   7       16.64       21.29     15.66 o 
  -4   5   7      402.85      479.49     75.76 o 
  -3   5   7      138.23       83.12     28.32 o 
  -2   5   7      536.56      727.34     45.55 o 
  -1   5   7    10163.20    10663.75    445.67 o 
   0   5   7     5663.31     6106.27    107.97 o 
   1   5   7     2321.36     2529.75     69.12 o 
   2   5   7        3.13       26.88     10.96 o 
   3   5   7     1554.14     1510.94     45.07 o 
   4   5   7      888.07      902.79     59.04 o 
   5   5   7       89.36       50.87     13.01 o 
   6   5   7      123.18      105.07     24.57 o 
   7   5   7       82.84       82.11     19.34 o 
   8   5   7       72.60       59.91     40.19 o 
   9   5   7      452.62      523.08     79.41 o 
 -10   6   7       77.72      138.21     43.90 o 
  -9   6   7       82.70       65.74     23.05 o 
  -8   6   7      740.30      726.95     85.43 o 
  -7   6   7      179.27      173.94     39.50 o 
  -6   6   7        3.03       47.30     18.06 o 
  -5   6   7      106.72      107.84     24.96 o 
  -4   6   7       64.45       35.23     24.01 o 
  -3   6   7      491.26      597.64    103.18 o 
  -2   6   7     2359.34     2438.57     98.67 o 
  -1   6   7       87.34      102.16     30.36 o 
   0   6   7      151.87      148.21     23.96 o 
   1   6   7       78.53      114.30     15.12 o 
   2   6   7      158.69      249.65     30.37 o 
   3   6   7       26.26       25.77      8.08 o 
   4   6   7        7.97       12.49      7.57 o 
   5   6   7       88.38       54.70     17.96 o 
   6   6   7       77.00       58.23     26.26 o 
   7   6   7       53.40       55.40     17.75 o 
   8   6   7        2.03       49.84     32.01 o 
   9   6   7       52.08       62.62     42.90 o 
 -10   7   7      142.22      112.61     39.54 o 
  -9   7   7      515.09      442.95     83.31 o 
  -8   7   7       26.05       57.14     23.30 o 
  -7   7   7      388.19      500.60     72.86 o 
  -6   7   7     1246.81     1466.63    159.75 o 
  -5   7   7       45.21       62.12     24.65 o 
  -4   7   7     9730.51    10054.58    216.68 o 
  -3   7   7        0.09       33.42     40.31 o 
  -2   7   7      968.64     1176.92     95.80 o 
  -1   7   7     2723.90     2747.49    114.89 o 
   0   7   7       78.05      130.47     36.12 o 
   1   7   7      296.74      252.77     30.86 o 
   3   7   7     1586.10     1513.64     72.21 o 
   4   7   7       50.87       19.36     12.15 o 
   5   7   7      105.06      146.85     33.67 o 
   6   7   7      391.24      367.69     27.78 o 
   7   7   7       18.36       52.79     34.34 o 
   8   7   7      316.83      337.90     88.05 o 
   9   7   7       18.33       31.04     21.06 o 
 -10   8   7        5.82       44.03     21.53 o 
  -9   8   7      101.77      123.63     27.43 o 
  -8   8   7       21.60       62.81     23.40 o 
  -7   8   7       65.92       84.59     53.00 o 
  -6   8   7     2839.73     3099.32    151.94 o 
  -5   8   7      211.72      182.13     36.25 o 
  -4   8   7      218.16      164.87     47.71 o 
  -3   8   7       42.55       64.70     35.26 o 
  -2   8   7       14.54       46.90     18.59 o 
  -1   8   7        4.08        0.87     11.15 o 
   0   8   7       15.45       -3.68     17.55 o 
   1   8   7       96.13       88.29     18.75 o 
   3   8   7       69.81       76.49     26.47 o 
   4   8   7       61.80       25.27     14.96 o 
   5   8   7       74.33       65.35     34.27 o 
   6   8   7       63.01       45.10     24.04 o 
   7   8   7       68.06       58.44     31.19 o 
   8   8   7      204.93      187.77     48.02 o 
 -10   9   7      112.28       77.65     38.47 o 
  -9   9   7       16.74       30.82     21.96 o 
  -8   9   7       25.09       66.71     20.04 o 
  -7   9   7      962.51      912.42    118.83 o 
  -6   9   7      235.31      317.15     47.05 o 
  -5   9   7       70.53       99.25     27.32 o 
  -4   9   7      657.48      653.73     45.52 o 
  -3   9   7     1610.87     1539.46    110.82 o 
  -2   9   7      167.45      235.30     49.92 o 
  -1   9   7     2945.25     2611.18    125.57 o 
   0   9   7       34.04       29.84     15.37 o 
   1   9   7      402.51      362.66     76.92 o 
   2   9   7      288.22      376.97     76.92 o 
   3   9   7      331.58      376.54     48.75 o 
   4   9   7       73.09       72.36     19.84 o 
   5   9   7       10.91       38.31     23.79 o 
   6   9   7       89.39       71.43     35.25 o 
   7   9   7      696.95      547.80    109.36 o 
   8   9   7       10.65       31.80     24.41 o 
  -9  10   7       34.02      125.99     37.88 o 
  -8  10   7       64.66       91.27     34.87 o 
  -7  10   7      814.61      757.62     96.93 o 
  -6  10   7        6.73       62.43     18.16 o 
  -5  10   7       36.87       12.32     20.85 o 
  -4  10   7      662.54      775.84    107.63 o 
  -3  10   7      599.51      550.80     80.35 o 
  -2  10   7       13.76       20.36     23.05 o 
  -1  10   7      116.92      125.21     21.14 o 
   0  10   7      615.52      564.09    112.55 o 
   1  10   7       72.74       40.87     32.17 o 
   2  10   7       62.88      110.95     40.43 o 
   3  10   7        0.59       -0.03     20.83 o 
   4  10   7       80.92       85.63     14.07 o 
   5  10   7      192.17      150.54     33.91 o 
   6  10   7       18.60       37.65     18.82 o 
   7  10   7       88.08       62.90     39.45 o 
  -9  11   7      436.28      355.47     63.11 o 
  -8  11   7        0.84       71.25     30.32 o 
  -7  11   7       89.28       87.78     23.41 o 
  -6  11   7        0.28       38.50     16.76 o 
  -5  11   7       42.08       71.61     18.60 o 
  -4  11   7      458.75      585.00     76.25 o 
  -3  11   7        8.33       37.11     19.69 o 
  -2  11   7     8471.20     8021.47    418.83 o 
  -1  11   7      403.02      436.90     59.80 o 
   0  11   7      149.52      126.82     27.04 o 
   1  11   7      579.38      364.57     85.00 o 
   2  11   7      739.72      773.82    106.28 o 
   3  11   7      113.16      102.13     23.64 o 
   4  11   7     4454.73     4582.04     77.92 o 
   5  11   7        6.55       45.96     18.77 o 
   6  11   7       11.97       21.99     27.00 o 
   7  11   7        2.89       12.90     24.77 o 
  -8  12   7       65.32       81.81     28.22 o 
  -7  12   7        0.54       46.33     29.00 o 
  -6  12   7     2356.92     2326.75    140.54 o 
  -5  12   7      312.22      382.60     57.29 o 
  -4  12   7      687.59      717.95     78.01 o 
  -3  12   7       39.94       31.96     15.07 o 
  -2  12   7       79.34       89.73     34.05 o 
  -1  12   7      917.45      927.24     42.94 o 
   0  12   7       51.85       55.80     38.20 o 
   1  12   7        0.19       46.30     19.90 o 
   2  12   7      116.54      124.63     37.42 o 
   3  12   7      237.98      212.72     64.52 o 
   4  12   7       43.99       27.71     17.53 o 
   5  12   7      389.23      309.81     65.33 o 
   6  12   7       15.63       22.87     14.53 o 
  -8  13   7        0.54       47.62     23.09 o 
  -7  13   7       55.24       68.67     26.98 o 
  -6  13   7      262.82      221.82     80.47 o 
  -5  13   7      815.11      844.64     77.53 o 
  -4  13   7        3.72       22.44     23.94 o 
  -3  13   7       41.95       67.26     25.78 o 
  -2  13   7      114.58      117.08     50.43 o 
  -1  13   7     1464.41     1502.39     63.21 o 
   0  13   7      670.76      662.87     34.25 o 
   1  13   7     2875.60     2830.21    269.07 o 
   2  13   7      580.76      551.39    106.86 o 
   3  13   7      349.91      316.52     52.58 o 
   4  13   7       14.22       30.76     12.53 o 
   5  13   7       24.41       52.51     40.68 o 
   6  13   7       34.30       28.35     30.57 o 
  -7  14   7      146.91      146.38     43.28 o 
  -6  14   7      606.52      637.75     69.44 o 
  -5  14   7       58.83       44.04     33.28 o 
  -4  14   7      417.63      377.62     69.64 o 
  -3  14   7     1725.49     1565.12    184.42 o 
  -2  14   7       66.63      103.96     48.69 o 
  -1  14   7        8.12       43.56     20.81 o 
   0  14   7      605.97      663.62    106.27 o 
   1  14   7      165.09      173.49     40.08 o 
   2  14   7      173.68      165.19     41.67 o 
   3  14   7        5.04       17.16     24.39 o 
   4  14   7        0.07        6.16     26.38 o 
   5  14   7       18.71       53.99     26.87 o 
  -6  15   7      341.12      385.72     76.35 o 
  -5  15   7       66.48      136.48     44.96 o 
  -4  15   7      670.32      674.53    123.56 o 
  -3  15   7        5.80        3.97     43.01 o 
  -2  15   7     2109.76     2150.12    180.96 o 
  -1  15   7       65.20      129.09     54.05 o 
   0  15   7     1847.75     1909.82    105.15 o 
   1  15   7       38.06       65.99     28.26 o 
   2  15   7        7.83       49.52     15.97 o 
   3  15   7       73.53       80.95     30.62 o 
   4  15   7      111.94      200.69    136.59 o 
  -5  16   7      347.59      266.02     50.62 o 
  -4  16   7       31.15      112.49     41.69 o 
  -3  16   7      960.99     1159.56    164.41 o 
  -2  16   7      387.00      297.53     68.88 o 
  -1  16   7      100.43       83.12     37.13 o 
   0  16   7       59.10       53.56     29.50 o 
   1  16   7        0.31       32.53     25.13 o 
   2  16   7        8.68       46.11     24.97 o 
  -3  17   7      453.95      405.87     97.17 o 
  -2  17   7       15.14       13.81     21.97 o 
  -1  17   7       33.56       81.49     35.14 o 
   0  17   7        1.37       53.97     23.41 o 
   1  17   7     1418.83     1665.02    244.70 o 
   0 -19   8       20.95       58.58     33.24 o 
   1 -19   8        4.45       57.56     23.46 o 
   2 -19   8      169.04       94.10     39.21 o 
   3 -19   8      100.33      117.63     41.72 o 
  -2 -18   8      307.37      219.88     90.55 o 
  -1 -18   8       40.45       55.18     22.81 o 
   0 -18   8       79.39      103.83     41.87 o 
   1 -18   8        6.18       76.68     97.39 o 
   2 -18   8        0.01      103.41     36.47 o 
   3 -18   8      792.02      795.73    152.55 o 
   4 -18   8       17.86      111.92     41.81 o 
   5 -18   8        0.87       87.73     36.36 o 
  -4 -17   8      137.17      111.83     43.13 o 
  -3 -17   8       40.98       26.01     24.40 o 
  -2 -17   8        4.44       68.79     33.37 o 
  -1 -17   8      132.28      109.91     39.77 o 
   0 -17   8        6.48       48.32     45.98 o 
   1 -17   8      114.83      144.53     52.95 o 
   2 -17   8      500.05      449.53     96.92 o 
   3 -17   8      140.97      133.52     44.33 o 
   4 -17   8        8.62      -15.38     45.88 o 
   5 -17   8      105.99       78.40     35.01 o 
   6 -17   8       25.68       48.51     27.77 o 
  -5 -16   8      319.48      367.35    141.52 o 
  -4 -16   8       36.22       36.24     54.24 o 
  -3 -16   8        2.86       53.72     24.15 o 
  -2 -16   8     2415.50     2286.46    235.70 o 
  -1 -16   8       16.79       40.95     29.46 o 
   0 -16   8     2564.68     2282.14    161.98 o 
   1 -16   8        5.27       53.38     29.39 o 
   2 -16   8     1609.46     1429.65    173.57 o 
   3 -16   8       36.93       56.47     32.86 o 
   4 -16   8      126.67      128.33     45.28 o 
   5 -16   8      212.42      251.20     46.83 o 
   6 -16   8       71.37       67.43     30.56 o 
   7 -16   8      717.68      831.90    136.62 o 
  -6 -15   8        2.95        8.38     23.42 o 
  -5 -15   8      503.66      620.80    148.91 o 
  -4 -15   8      418.96      366.70    105.34 o 
  -3 -15   8       13.94       11.26     15.44 o 
  -2 -15   8       38.80       53.57     29.47 o 
  -1 -15   8      158.74      206.05     53.67 o 
   0 -15   8      264.15      239.49     49.77 o 
   1 -15   8        5.39       35.51     16.91 o 
   2 -15   8        0.16       -1.65     69.53 o 
   3 -15   8       33.91       73.54     30.14 o 
   4 -15   8      468.11      413.85     73.10 o 
   5 -15   8      193.66      205.49     44.84 o 
   6 -15   8       73.37       84.77     24.00 o 
   7 -15   8       86.61       70.49     21.20 o 
  -6 -14   8       97.02       92.95     39.20 o 
  -5 -14   8       40.57       43.58     20.62 o 
  -4 -14   8        5.96       15.03     11.89 o 
  -3 -14   8     2234.13     2346.60    108.32 o 
  -2 -14   8      661.89      609.20     63.46 o 
  -1 -14   8      524.71      653.12     35.00 o 
   0 -14   8     1901.76     1715.27     62.42 o 
   1 -14   8      695.15      467.28     79.13 o 
   2 -14   8      980.41      842.97    141.52 o 
   3 -14   8     1287.15     1152.12    140.65 o 
   4 -14   8      189.69      250.87     42.12 o 
   5 -14   8     1344.17     1376.49    129.17 o 
   6 -14   8       18.33       63.48     17.89 o 
   7 -14   8      784.54      616.69    110.04 o 
   8 -14   8      118.33      177.88     35.90 o 
  -7 -13   8      140.16      209.84     67.80 o 
  -6 -13   8       11.28       22.51     17.99 o 
  -5 -13   8      205.10      201.82     49.67 o 
  -4 -13   8       19.71       34.57     14.66 o 
  -3 -13   8      127.45      111.43     25.16 o 
  -2 -13   8       40.68       55.51     17.86 o 
  -1 -13   8       16.86       15.68      6.30 o 
   0 -13   8        0.06       27.04      8.83 o 
   1 -13   8        0.19        6.72     17.80 o 
   2 -13   8       12.23       23.82     13.10 o 
   3 -13   8      437.21      494.47     85.74 o 
   4 -13   8      935.00     1014.74     83.48 o 
   5 -13   8      594.10      517.09     49.64 o 
   6 -13   8        3.56       24.13     16.13 o 
   7 -13   8      542.05      512.84     77.84 o 
   8 -13   8       71.23       97.90     26.94 o 
  -8 -12   8       80.65       61.21     37.35 o 
  -7 -12   8      274.82      196.03     51.13 o 
  -6 -12   8     1731.20     1795.41     56.28 o 
  -5 -12   8       51.04       48.66     17.09 o 
  -4 -12   8       28.59       34.99     16.80 o 
  -3 -12   8     1195.03     1236.11     64.00 o 
  -2 -12   8     3016.44     3074.45    103.57 o 
  -1 -12   8       96.41       63.16     14.19 o 
   0 -12   8     4968.91     4612.63    270.56 o 
   1 -12   8      158.90      199.92     55.15 o 
   2 -12   8     8190.65     7765.07    479.38 o 
   3 -12   8      532.68      466.16    145.83 o 
   4 -12   8      921.57      993.63     99.46 o 
   5 -12   8      490.53      571.69     64.01 o 
   6 -12   8      187.66      240.26     38.47 o 
   7 -12   8      172.97      213.83     32.46 o 
   8 -12   8      453.67      492.23     70.74 o 
   9 -12   8      979.10      643.19    148.92 o 
  -8 -11   8       44.08       63.19     60.53 o 
  -7 -11   8      558.31      667.60    128.13 o 
  -6 -11   8      334.75      369.24     69.91 o 
  -5 -11   8      906.61      809.00     60.99 o 
  -4 -11   8     1032.46     1053.55     59.13 o 
  -3 -11   8      139.10      172.49     31.88 o 
  -2 -11   8      228.26      195.52     28.87 o 
  -1 -11   8      276.46      298.47     59.17 o 
   0 -11   8      170.47      174.52     39.80 o 
   1 -11   8       52.19       54.68     12.77 o 
   2 -11   8      667.96      623.28     97.67 o 
   3 -11   8      311.63      399.05     71.13 o 
   4 -11   8     1648.14     1824.40    154.48 o 
   5 -11   8      508.72      540.79     65.52 o 
   6 -11   8      404.21      432.95     52.48 o 
   7 -11   8      236.54      330.18     53.32 o 
   8 -11   8       22.68       36.21     22.44 o 
   9 -11   8      150.89      136.89     29.32 o 
  -9 -10   8       41.51      118.44     47.17 o 
  -8 -10   8      574.13      585.87    129.14 o 
  -7 -10   8      370.80      445.10    113.01 o 
  -6 -10   8      223.62      220.62     39.72 o 
  -5 -10   8        1.39       16.76     11.51 o 
  -4 -10   8     2178.19     2128.21    123.38 o 
  -3 -10   8       55.09       99.85     40.04 o 
  -2 -10   8     2854.68     2995.39    163.55 o 
  -1 -10   8    11341.61    11933.58    329.59 o 
   0 -10   8     1300.54     1307.62    143.95 o 
   1 -10   8       14.42       54.84     12.58 o 
   2 -10   8      104.67      150.16     27.20 o 
   3 -10   8     2706.60     2784.43     87.99 o 
   4 -10   8      572.37      740.08     93.72 o 
   5 -10   8     2652.58     2755.43    101.67 o 
   6 -10   8     2613.92     2641.00    138.03 o 
   7 -10   8     2536.94     2568.03    146.23 o 
   8 -10   8        7.30       28.50     24.03 o 
   9 -10   8      307.67      341.23     62.87 o 
  10 -10   8      805.29      730.81    140.68 o 
  -9  -9   8      245.72      198.10     59.55 o 
  -8  -9   8      312.44      277.42     71.67 o 
  -7  -9   8       85.15      121.34     28.08 o 
  -6  -9   8        3.61       -0.89     19.18 o 
  -5  -9   8      243.52      235.19     48.92 o 
  -4  -9   8      174.09      233.40     40.54 o 
  -3  -9   8      132.54      160.49     31.65 o 
  -2  -9   8      239.58      268.27     48.65 o 
  -1  -9   8        0.35       36.42     15.52 o 
   0  -9   8      313.77      269.80     31.88 o 
   1  -9   8        6.35       26.91     14.58 o 
   2  -9   8       11.04       21.04     19.35 o 
   3  -9   8       36.44       67.60     17.35 o 
   4  -9   8      392.00      495.04     56.86 o 
   5  -9   8     1796.44     1752.27    173.38 o 
   6  -9   8       10.74       15.70     14.94 o 
   7  -9   8      585.09      641.39     80.67 o 
   8  -9   8      135.81      178.01     38.89 o 
   9  -9   8       47.76       87.53     27.83 o 
  10  -9   8        0.67       33.78     15.62 o 
  -9  -8   8      367.08      286.51    111.83 o 
  -8  -8   8       64.53       73.27     36.49 o 
  -7  -8   8       63.04       47.46     19.07 o 
  -6  -8   8      300.93      334.37     52.95 o 
  -5  -8   8       33.90       36.59     17.20 o 
  -4  -8   8     1728.40     1733.57     51.69 o 
  -3  -8   8      433.38      494.09     75.39 o 
  -2  -8   8     1017.14     1154.76     68.41 o 
  -1  -8   8       21.54       57.17     17.96 o 
   0  -8   8    10420.02    10097.17    288.80 o 
   1  -8   8        2.03       18.66     22.06 o 
   2  -8   8     5599.78     5192.08    102.50 o 
   3  -8   8      323.35      298.88     33.57 o 
   4  -8   8     6499.73     6225.93    212.93 o 
   5  -8   8      275.23      304.69     40.96 o 
   6  -8   8        1.73       23.67     18.25 o 
   7  -8   8      327.05      269.53     46.34 o 
   8  -8   8      311.24      342.87     39.10 o 
   9  -8   8      998.81      904.20     99.01 o 
  10  -8   8       22.14       49.13     26.80 o 
 -10  -7   8       34.22       55.00     21.24 o 
  -9  -7   8       24.59       32.47     32.39 o 
  -8  -7   8        0.88       34.16     23.35 o 
  -7  -7   8      179.73      125.65     20.04 o 
  -6  -7   8      272.71      293.38     44.43 o 
  -5  -7   8     2029.83     2142.68     64.57 o 
  -4  -7   8       22.18       67.44     16.40 o 
  -3  -7   8      181.44      198.94     33.17 o 
  -2  -7   8      400.88      375.06     51.73 o 
  -1  -7   8       54.86      100.60     24.23 o 
   0  -7   8       40.37       39.16      8.79 o 
   1  -7   8        5.28       19.65      8.79 o 
   2  -7   8     2311.99     2257.22     68.03 o 
   3  -7   8        4.79       16.53      7.84 o 
   4  -7   8       68.61       41.07     12.25 o 
   5  -7   8       26.68       46.05     12.95 o 
   6  -7   8      375.77      428.12     50.06 o 
   7  -7   8      544.68      547.13     63.49 o 
   8  -7   8      319.74      327.70     39.56 o 
   9  -7   8      103.51      102.43     45.07 o 
  10  -7   8       31.94       29.65     21.24 o 
 -10  -6   8      289.49      219.32     75.20 o 
  -9  -6   8       42.41       64.69     27.46 o 
  -8  -6   8      419.06      392.58     74.40 o 
  -7  -6   8     2076.86     1972.27     88.06 o 
  -6  -6   8      521.32      534.05     74.22 o 
  -5  -6   8      169.80      245.91     49.90 o 
  -4  -6   8     1125.50     1091.94     42.75 o 
  -3  -6   8      620.32      612.62     98.50 o 
  -2  -6   8     1240.53     1163.21     65.26 o 
  -1  -6   8    29603.22    28257.01    808.97 o 
   0  -6   8      992.24      979.87     50.21 o 
   1  -6   8     4339.70     4250.90    145.02 o 
   2  -6   8        2.35       20.90      8.12 o 
   3  -6   8      187.97      138.29     17.52 o 
   4  -6   8      883.14     1031.90     71.25 o 
   5  -6   8     1661.73     1602.70     63.72 o 
   6  -6   8      160.35      140.01     22.37 o 
   7  -6   8      785.49      867.45     97.93 o 
   8  -6   8      571.68      542.50     67.73 o 
   9  -6   8        5.99       18.42     15.05 o 
  10  -6   8       87.06       81.81     30.17 o 
 -10  -5   8       13.50       54.87     21.89 o 
  -9  -5   8      649.74      711.51    126.64 o 
  -8  -5   8       11.29       17.30     14.25 o 
  -7  -5   8        6.13       38.13     16.92 o 
  -6  -5   8      128.85      142.75     24.37 o 
  -5  -5   8      118.38      111.41     27.10 o 
  -4  -5   8       15.66       27.61     14.98 o 
  -3  -5   8      250.77      233.20     37.03 o 
  -2  -5   8     3851.02     3748.75     74.95 o 
  -1  -5   8        1.21       22.12      7.81 o 
   0  -5   8      418.00      494.16     54.04 o 
   1  -5   8     1242.02     1123.64     37.18 o 
   2  -5   8      158.99      230.17     30.97 o 
   3  -5   8      408.62      394.03     54.89 o 
   4  -5   8     1143.88     1102.65     64.66 o 
   5  -5   8      445.02      448.16     48.19 o 
   6  -5   8      118.70      157.86     23.89 o 
   7  -5   8        9.43       44.72     22.99 o 
   8  -5   8       64.64       79.42     33.23 o 
   9  -5   8     1082.96      984.68    150.72 o 
  10  -5   8      357.58      289.26     64.95 o 
 -10  -4   8      263.86      315.90     75.91 o 
  -9  -4   8     1066.24      960.40    171.22 o 
  -8  -4   8      136.63      136.02     34.25 o 
  -7  -4   8      229.68      199.51     27.01 o 
  -6  -4   8       43.91       50.71     18.23 o 
  -5  -4   8      755.84      813.98     46.62 o 
  -4  -4   8     1143.69     1083.11     51.62 o 
  -3  -4   8      659.67      599.91     90.51 o 
  -2  -4   8     1280.44     1126.52     48.57 o 
  -1  -4   8      291.40      274.36     34.06 o 
   0  -4   8    10634.54    11347.99    137.45 o 
   1  -4   8      274.51      253.99     29.71 o 
   2  -4   8      861.74      886.11     24.52 o 
   3  -4   8     1985.27     2232.81     61.66 o 
   4  -4   8     2096.16     1808.99     50.34 o 
   5  -4   8      640.36      630.57     52.26 o 
   6  -4   8      246.80      262.66     33.41 o 
   7  -4   8        0.01       17.28     17.40 o 
   8  -4   8      127.98      163.98     34.35 o 
   9  -4   8        2.16       46.38     14.87 o 
  10  -4   8        9.25       44.33     12.66 o 
 -10  -3   8      137.07      169.32     52.50 o 
  -9  -3   8      682.70      590.22    102.77 o 
  -8  -3   8        1.67       67.04     23.58 o 
  -7  -3   8      579.25      546.38     65.05 o 
  -6  -3   8      212.49      228.57     34.80 o 
  -5  -3   8      845.59      850.71     50.57 o 
  -4  -3   8       86.86      122.09     24.94 o 
  -3  -3   8     2969.09     2902.29     74.50 o 
  -2  -3   8       80.16       98.91     17.88 o 
  -1  -3   8     1616.03     1607.89     50.85 o 
   0  -3   8      127.39      120.06     14.20 o 
   1  -3   8      626.17      610.04     54.49 o 
   2  -3   8       24.21       27.14     12.32 o 
   3  -3   8     1001.62     1074.61    112.35 o 
   4  -3   8      703.69      763.83     24.31 o 
   5  -3   8       58.41       62.31     14.27 o 
   6  -3   8      478.78      486.17     34.15 o 
   7  -3   8      112.41      117.53     29.27 o 
   8  -3   8       22.60       42.65     14.93 o 
   9  -3   8      967.81      859.06     58.72 o 
  10  -3   8      142.14      127.40     28.72 o 
 -10  -2   8      221.35      202.12     64.51 o 
  -9  -2   8      895.85      787.68    138.37 o 
  -8  -2   8      760.36      796.34    185.89 o 
  -7  -2   8     1384.70     1307.19     79.41 o 
  -6  -2   8        4.77       17.35     13.80 o 
  -5  -2   8     7689.83     8132.54    152.42 o 
  -4  -2   8     4882.01     5071.05     96.94 o 
  -3  -2   8      218.09      253.08     44.83 o 
  -2  -2   8      688.08      577.41     36.74 o 
  -1  -2   8    16800.68    17678.30    410.80 o 
   0  -2   8     2959.37     2981.37     84.16 o 
   1  -2   8     5043.49     4745.34     97.20 o 
   2  -2   8      722.82      694.80     37.01 o 
   3  -2   8       13.43       87.79     35.63 o 
   4  -2   8      548.17      676.09     44.85 o 
   5  -2   8     5843.76     5895.12    158.46 o 
   6  -2   8      157.05      171.22     23.82 o 
   7  -2   8     2142.80     2075.87    106.58 o 
   8  -2   8       51.90       59.07     14.32 o 
   9  -2   8      222.94      145.56     37.22 o 
  10  -2   8      119.00       66.81     44.13 o 
 -11  -1   8        8.58      127.71     52.02 o 
 -10  -1   8      300.24      179.64     66.82 o 
  -9  -1   8       18.28       21.30     25.47 o 
  -8  -1   8      501.72      572.48    163.71 o 
  -7  -1   8      408.99      385.74     55.92 o 
  -6  -1   8      841.50      804.04    113.13 o 
  -5  -1   8      117.61      160.89     26.86 o 
  -4  -1   8      963.43     1039.49     41.89 o 
  -3  -1   8       43.70       76.73     18.32 o 
  -2  -1   8      163.01      152.80     20.80 o 
  -1  -1   8      267.89      233.68     29.81 o 
   0  -1   8       94.34       93.19     10.14 o 
   1  -1   8      115.75      147.33     14.46 o 
   2  -1   8      170.31      210.06     40.45 o 
   3  -1   8       13.06       30.76     10.36 o 
   4  -1   8      106.93      123.50     20.50 o 
   5  -1   8     1255.88     1230.03     71.45 o 
   6  -1   8      114.37      133.34     20.58 o 
   7  -1   8       16.90       12.98      8.50 o 
   8  -1   8      415.31      459.80     66.52 o 
   9  -1   8      463.12      532.39    126.35 o 
  10  -1   8      278.59      196.74     74.21 o 
 -11   0   8       18.59       60.85     41.44 o 
 -10   0   8     1187.37      851.23    151.07 o 
  -9   0   8        8.07       42.52     23.31 o 
  -8   0   8       20.43       65.01     34.89 o 
  -7   0   8     4088.43     3734.63     82.23 o 
  -6   0   8      517.35      579.26     83.78 o 
  -5   0   8        5.49       31.73     17.12 o 
  -4   0   8     1070.88      920.88     36.27 o 
  -3   0   8      766.62      772.34     48.90 o 
  -2   0   8     1768.18     1673.65     71.78 o 
  -1   0   8     2021.48     2016.88     42.74 o 
   0   0   8     1214.93     1429.10     31.35 o 
   1   0   8     1241.67     1281.01     40.63 o 
   2   0   8     3273.31     3258.38     73.72 o 
   3   0   8      231.21      231.68     32.26 o 
   4   0   8     2782.57     2641.52     48.41 o 
   5   0   8      106.65       82.24     15.45 o 
   6   0   8      540.40      597.54     52.88 o 
   7   0   8      980.87      925.15    130.26 o 
   8   0   8      329.87      418.39     67.08 o 
   9   0   8      295.38      333.01    140.53 o 
  10   0   8       65.86      183.92     83.33 o 
 -11   1   8       50.88       68.79     57.20 o 
 -10   1   8     1104.84      948.31    159.52 o 
  -9   1   8      290.12      352.43     69.69 o 
  -8   1   8      906.58      818.94    133.49 o 
  -7   1   8      134.16      134.55     47.09 o 
  -6   1   8        6.54        9.69     25.78 o 
  -5   1   8       61.59       60.51     15.13 o 
  -4   1   8      700.85      764.67     92.17 o 
  -3   1   8      627.46      593.91     42.20 o 
  -2   1   8       72.66      110.44     15.96 o 
  -1   1   8       54.76       30.40      8.52 o 
   0   1   8       23.76       23.96      8.48 o 
   1   1   8       17.79       21.72      5.09 o 
   2   1   8       20.85       35.35     12.86 o 
   3   1   8        3.04        5.71      3.68 o 
   4   1   8       44.60       36.84      7.18 o 
   5   1   8       51.82       51.97     10.45 o 
   6   1   8        6.98       20.74      7.41 o 
   7   1   8        6.78       17.75      9.96 o 
   8   1   8      204.45      147.07     35.65 o 
   9   1   8      789.15      813.23    154.34 o 
  10   1   8      107.89       99.11     35.01 o 
 -11   2   8      452.35      378.20    162.72 o 
 -10   2   8       14.87       56.52     40.05 o 
  -9   2   8      235.81      236.31     43.87 o 
  -8   2   8     4119.37     3858.19    107.18 o 
  -7   2   8       21.88       23.76     44.50 o 
  -6   2   8      731.16      663.82     86.99 o 
  -5   2   8     3805.98     3428.22     90.54 o 
  -4   2   8     2135.02     2082.88     73.82 o 
  -3   2   8     3972.07     4279.10     87.52 o 
  -2   2   8        8.49       52.82     10.84 o 
  -1   2   8      191.50      210.81     33.98 o 
   0   2   8       42.33       50.57      8.54 o 
   1   2   8       50.07       25.80      5.89 o 
   2   2   8     1058.25     1082.70     30.31 o 
   3   2   8      430.82      404.59     23.87 o 
   4   2   8        5.69        8.65      4.35 o 
   5   2   8        0.92       15.39     11.33 o 
   6   2   8      604.57      539.03     35.74 o 
   7   2   8        0.61       20.29      9.23 o 
   8   2   8        8.82       20.99     50.54 o 
   9   2   8     1967.77     1894.95    104.17 o 
  10   2   8       72.93      113.90     84.32 o 
 -11   3   8        8.31       25.56     23.41 o 
 -10   3   8       24.60       92.97     31.37 o 
  -9   3   8      800.43      888.76    131.67 o 
  -8   3   8     2134.90     1994.31    114.22 o 
  -7   3   8      289.77      393.63     62.06 o 
  -6   3   8     1143.58     1072.79    131.51 o 
  -5   3   8     1469.26     1580.99     48.61 o 
  -4   3   8      137.86      170.94     25.90 o 
  -3   3   8      406.69      468.68     54.79 o 
  -2   3   8        6.20       14.47     13.03 o 
  -1   3   8      237.81      246.23     36.07 o 
   0   3   8      482.56      508.17     55.77 o 
   1   3   8      148.01      128.85     26.99 o 
   2   3   8      108.80      136.19     18.03 o 
   3   3   8        0.83       13.13      8.21 o 
   4   3   8      258.30      303.90     31.04 o 
   5   3   8      101.48      109.89     19.13 o 
   6   3   8      527.07      506.89     48.47 o 
   7   3   8     1255.15     1165.23     87.33 o 
   8   3   8       29.14       51.22     21.08 o 
   9   3   8      187.93      153.63     48.11 o 
  10   3   8      130.47       69.03     43.39 o 
 -10   4   8      383.61      290.70     45.74 o 
  -9   4   8       21.74       31.31     38.46 o 
  -8   4   8      143.87      177.24     65.21 o 
  -7   4   8      858.50      815.63    121.96 o 
  -6   4   8     1311.94     1347.86    189.54 o 
  -5   4   8      348.59      445.32     85.54 o 
  -4   4   8       98.69       88.60     18.99 o 
  -3   4   8      692.49      694.59     92.21 o 
  -2   4   8       34.49       59.17     24.47 o 
  -1   4   8        7.91       37.42     17.30 o 
   0   4   8     6034.14     5510.55    255.27 o 
   1   4   8     1162.24     1061.56     74.14 o 
   2   4   8      324.29      507.02     56.53 o 
   3   4   8      204.86      193.14     20.09 o 
   4   4   8     3914.80     3919.03     67.75 o 
   5   4   8     1082.72      997.21     40.03 o 
   6   4   8     3410.57     3493.61    147.66 o 
   7   4   8     3957.44     4089.21     54.05 o 
   8   4   8      816.81      903.50    111.45 o 
   9   4   8     1109.21      990.93    104.19 o 
 -10   5   8      111.00      130.09     35.25 o 
  -9   5   8       65.11       61.21     30.43 o 
  -8   5   8       17.12       22.68     34.25 o 
  -7   5   8      299.31      258.12     54.16 o 
  -6   5   8      133.44      111.11     34.89 o 
  -5   5   8       80.70      141.39     34.99 o 
  -4   5   8     1965.80     1963.23     87.31 o 
  -3   5   8      528.06      573.32     69.47 o 
  -2   5   8       30.90       89.94     26.43 o 
  -1   5   8       29.39       41.71     17.41 o 
   0   5   8      738.74      830.35     49.14 o 
   1   5   8      225.89      200.81     29.05 o 
   2   5   8      142.75      167.89     19.05 o 
   3   5   8        0.11       11.30      7.03 o 
   4   5   8       12.34       16.98      7.01 o 
   5   5   8      388.59      447.39     51.62 o 
   6   5   8     1541.70     1661.65     81.14 o 
   7   5   8        0.79       37.86     27.41 o 
   8   5   8       36.51       55.58     47.71 o 
   9   5   8     1130.94     1233.31    121.92 o 
 -10   6   8      224.36      192.61     43.00 o 
  -9   6   8      138.57      105.56     38.13 o 
  -8   6   8       80.92       68.15     46.10 o 
  -7   6   8      106.68      203.72     51.00 o 
  -6   6   8      242.36      160.29     34.39 o 
  -5   6   8     1093.22     1166.00     86.10 o 
  -4   6   8      399.77      660.09     91.76 o 
  -3   6   8     1954.58     1974.15     86.06 o 
  -2   6   8      202.60      136.06     25.25 o 
  -1   6   8      413.52      399.51     51.25 o 
   0   6   8     1963.70     1961.62     83.88 o 
   1   6   8     3073.80     3057.50    132.81 o 
   2   6   8      269.20      297.02     38.53 o 
   3   6   8     1696.03     1657.69     47.27 o 
   4   6   8      620.87      624.52     45.30 o 
   5   6   8      372.50      389.48     55.04 o 
   6   6   8      419.37      510.73     72.55 o 
   7   6   8        1.18       42.33     24.90 o 
   8   6   8      333.77      175.42     53.74 o 
   9   6   8      209.97      215.42     84.22 o 
 -10   7   8     1031.35      713.40    160.37 o 
  -9   7   8       73.43      116.95     36.54 o 
  -8   7   8      223.58      286.51     55.73 o 
  -7   7   8      410.32      456.92     68.77 o 
  -6   7   8       57.73       44.34     20.98 o 
  -5   7   8      330.85      313.46     56.42 o 
  -4   7   8     2439.91     2515.22    119.70 o 
  -3   7   8      501.71      708.71    109.17 o 
  -2   7   8       16.70       16.17     14.57 o 
  -1   7   8      504.80      706.60    139.79 o 
   0   7   8      266.48      308.91     57.78 o 
   1   7   8       79.08       79.30     20.11 o 
   2   7   8        0.62        3.90     22.89 o 
   3   7   8        0.17       21.52     21.08 o 
   4   7   8       46.60      105.59     34.96 o 
   5   7   8        0.12       28.03     18.52 o 
   6   7   8        0.36       31.72     16.54 o 
   7   7   8      254.07      219.81     70.58 o 
   8   7   8       79.70       46.26     27.68 o 
   9   7   8       49.66       56.95     61.64 o 
 -10   8   8        3.17       23.23     27.27 o 
  -9   8   8       37.43       85.26     28.52 o 
  -8   8   8      351.73      257.54     48.90 o 
  -7   8   8     1054.58     1169.13    141.85 o 
  -6   8   8     1791.08     2005.36    236.12 o 
  -5   8   8       58.41       40.04     36.98 o 
  -4   8   8     1066.14     1135.37    148.25 o 
  -3   8   8      229.98      184.97     30.08 o 
  -2   8   8     1651.40     1449.99    130.30 o 
  -1   8   8      203.37      215.48     75.20 o 
   0   8   8     4206.67     4491.06    166.17 o 
   1   8   8      168.32      283.03     69.28 o 
   2   8   8      649.33      543.63    105.77 o 
   3   8   8      856.98      956.83    144.02 o 
   4   8   8     1720.04     1640.98     87.51 o 
   5   8   8       92.12      111.02     30.69 o 
   6   8   8     2308.25     2664.48     98.86 o 
   7   8   8        0.78        3.80     24.17 o 
   8   8   8      215.30      155.33     63.61 o 
  -9   9   8      150.04       80.65     26.49 o 
  -8   9   8     1529.78     1500.51     91.55 o 
  -7   9   8      277.95      342.70     53.00 o 
  -6   9   8      223.94      238.53     48.45 o 
  -5   9   8       64.46       65.73     26.99 o 
  -4   9   8      439.29      454.91     75.96 o 
  -3   9   8      215.03      201.81     49.93 o 
  -2   9   8      272.67      291.58     84.19 o 
  -1   9   8      826.10      854.66     94.41 o 
   0   9   8      142.91      132.15     38.21 o 
   1   9   8        1.46       70.76     63.36 o 
   3   9   8      136.14       80.13     33.28 o 
   4   9   8      105.48      107.27     26.89 o 
   5   9   8       75.55       39.73     24.80 o 
   6   9   8        0.18       56.86     39.82 o 
   7   9   8        0.01       24.21     14.81 o 
   8   9   8        0.94      -11.34     26.13 o 
  -9  10   8      238.09      200.26     48.66 o 
  -8  10   8      197.99      205.92     53.02 o 
  -7  10   8      247.82      337.30     54.84 o 
  -6  10   8      265.33      279.98     41.98 o 
  -5  10   8      193.13      205.08     39.14 o 
  -4  10   8      193.57      150.65     44.84 o 
  -3  10   8      688.47      593.41     74.56 o 
  -2  10   8     2279.50     2311.91    183.06 o 
  -1  10   8     1427.96     1472.82     85.38 o 
   0  10   8      175.72      198.96     63.86 o 
   1  10   8      566.46      666.90    135.11 o 
   2  10   8      670.29      652.85    111.93 o 
   3  10   8      929.83     1005.16    138.31 o 
   4  10   8        1.15       26.20      9.14 o 
   5  10   8      258.08      225.06     57.05 o 
   6  10   8       15.07       37.80     26.96 o 
   7  10   8       42.32       30.70     27.55 o 
  -9  11   8        0.73       33.16     18.85 o 
  -8  11   8      218.51      155.07     39.45 o 
  -7  11   8        8.35       39.74     26.57 o 
  -6  11   8       36.39       98.90     27.35 o 
  -5  11   8      314.74      382.45     58.92 o 
  -4  11   8      229.56      215.14     41.70 o 
  -3  11   8        5.58       23.26     13.76 o 
  -2  11   8     1797.77     1775.90     72.71 o 
  -1  11   8      651.15      595.35     87.72 o 
   0  11   8      231.46      241.86     67.55 o 
   1  11   8      162.23      187.62     53.99 o 
   2  11   8      172.11      275.39     87.77 o 
   3  11   8      154.40      180.42     56.62 o 
   4  11   8       46.37       23.01     13.86 o 
   5  11   8        0.68       27.13     12.31 o 
   6  11   8       91.70       64.54     37.72 o 
   7  11   8       28.86       17.44     16.74 o 
  -8  12   8       16.13       34.71     49.32 o 
  -7  12   8      971.61      822.97    127.60 o 
  -6  12   8        0.59       46.20     19.45 o 
  -5  12   8      177.57      182.62     39.19 o 
  -4  12   8     3366.39     3438.08    203.63 o 
  -3  12   8      747.92      772.30     97.25 o 
  -2  12   8      375.67      350.46     50.32 o 
  -1  12   8     1853.62     1788.41    111.56 o 
   0  12   8     5537.49     5587.96    110.23 o 
   1  12   8      206.06      214.90     42.15 o 
   2  12   8     2213.95     2238.09    102.07 o 
   3  12   8      128.29       88.68     29.08 o 
   4  12   8        2.86       33.01     16.68 o 
   5  12   8      141.67      103.09     27.09 o 
   6  12   8     1527.70     1435.71    174.80 o 
  -7  13   8       81.63      130.91     41.66 o 
  -6  13   8       39.90       95.78     27.61 o 
  -5  13   8      588.54      586.08     90.38 o 
  -4  13   8       57.72       86.33     28.58 o 
  -3  13   8       14.50       53.93     23.42 o 
  -2  13   8      231.94      132.50     38.18 o 
  -1  13   8      553.48      483.36     74.81 o 
   0  13   8      459.46      349.30     63.78 o 
   1  13   8        0.33       47.99     25.27 o 
   2  13   8        3.76       44.82     22.17 o 
   3  13   8       90.99       71.39     26.30 o 
   4  13   8        0.04       19.66     27.74 o 
   5  13   8       25.28       42.41     35.75 o 
  -7  14   8      152.27      108.14     41.51 o 
  -6  14   8      202.07      185.76     57.72 o 
  -5  14   8      764.20      648.54     74.06 o 
  -4  14   8       95.68      134.76     36.05 o 
  -3  14   8     2096.07     2496.31    299.86 o 
  -2  14   8      312.64      257.72     50.07 o 
  -1  14   8      527.13      449.28     89.35 o 
   0  14   8       40.61        9.82     29.96 o 
   1  14   8        0.51       14.43     60.40 o 
   2  14   8       90.44      132.59     34.83 o 
   3  14   8      371.26      288.85    108.02 o 
   4  14   8       75.04       62.87     24.90 o 
  -6  15   8      100.28      213.35     59.59 o 
  -5  15   8      500.65      424.07     91.30 o 
  -4  15   8       89.82      194.52     66.07 o 
  -3  15   8       34.63       95.76     33.97 o 
  -2  15   8      175.91      191.59     44.59 o 
  -1  15   8      107.22      174.83     52.59 o 
   0  15   8       83.09      145.75     46.78 o 
   1  15   8       61.48       58.52     54.61 o 
   2  15   8       87.46       58.78     39.26 o 
   3  15   8      112.65      131.66     56.02 o 
  -4  16   8       25.71       59.91     56.71 o 
  -3  16   8        3.57      121.29     43.94 o 
  -2  16   8      345.28      371.99     73.22 o 
  -1  16   8       23.45       48.35     30.93 o 
   0  16   8       83.53       95.02     31.44 o 
   1  16   8        5.97       35.15     17.60 o 
   2  16   8      129.93      186.91     57.33 o 
   1 -19   9      827.59      618.93    148.53 o 
   2 -19   9     2737.43     2660.62    107.59 o 
  -2 -18   9        2.59      -22.68     30.81 o 
  -1 -18   9      214.11      178.91     40.31 o 
   0 -18   9      224.79      203.76     64.57 o 
   1 -18   9      280.24      257.12     84.54 o 
   2 -18   9        5.57       22.45     19.41 o 
   3 -18   9        0.77       61.14     37.78 o 
   4 -18   9      152.77      140.20     45.61 o 
  -4 -17   9       87.67       36.59     27.85 o 
  -3 -17   9       98.34      101.06     28.67 o 
  -2 -17   9        6.34       63.27     28.28 o 
  -1 -17   9      777.76      710.99    143.79 o 
   0 -17   9      191.12      251.22     54.64 o 
   1 -17   9        3.39       88.02     55.47 o 
   2 -17   9       22.38      -16.41     32.77 o 
   3 -17   9      635.18      497.91    116.42 o 
   4 -17   9      241.97      293.81     84.50 o 
   5 -17   9      317.40      272.13     66.81 o 
   6 -17   9       41.69        0.71     39.34 o 
  -5 -16   9       85.99       98.12     60.90 o 
  -4 -16   9       12.54       28.27     30.69 o 
  -3 -16   9       31.17       61.95     48.08 o 
  -2 -16   9       76.46       97.88     32.40 o 
  -1 -16   9        2.26       33.47     27.37 o 
   0 -16   9        2.89       56.10     35.22 o 
   1 -16   9       11.76       32.29     46.72 o 
   2 -16   9       12.93       35.05     27.37 o 
   3 -16   9       20.11       41.43     24.63 o 
   4 -16   9      136.83      199.91     42.18 o 
   5 -16   9       23.72       46.75     28.04 o 
   6 -16   9      197.49      217.63     53.87 o 
  -5 -15   9      302.36      192.29     60.90 o 
  -4 -15   9     1632.62     1716.67    151.99 o 
  -3 -15   9      300.82      195.65     71.60 o 
  -2 -15   9     1101.97     1224.21    200.82 o 
  -1 -15   9     1093.46     1011.66    164.53 o 
   0 -15   9     1452.23     1207.77    201.30 o 
   1 -15   9      365.00      300.70     50.46 o 
   2 -15   9      878.32      923.65    152.37 o 
   3 -15   9        8.47       52.32     21.99 o 
   4 -15   9      404.11      454.55     88.03 o 
   5 -15   9      302.89      233.92     44.16 o 
   6 -15   9       45.01       64.40     26.22 o 
   7 -15   9      162.57      243.75     38.92 o 
  -6 -14   9       23.03       59.66     50.54 o 
  -5 -14   9      521.14      356.58    100.45 o 
  -4 -14   9       91.66      103.53     24.11 o 
  -3 -14   9      144.87      134.41     32.30 o 
  -2 -14   9       78.25       88.74     30.97 o 
  -1 -14   9        8.10       21.81     22.87 o 
   0 -14   9       13.04       14.05     21.33 o 
   1 -14   9      130.59      167.50     54.86 o 
   2 -14   9      275.20      310.86     63.36 o 
   3 -14   9      479.13      742.35    198.96 o 
   4 -14   9        8.91       10.68     27.44 o 
   5 -14   9       28.48       40.51     33.92 o 
   6 -14   9       12.94       51.72     21.57 o 
   7 -14   9      277.13      202.81     35.91 o 
   8 -14   9       37.17       30.83     10.92 o 
  -7 -13   9       34.45       37.74     27.00 o 
  -6 -13   9      298.05      309.04     97.45 o 
  -5 -13   9      609.38      619.99     58.24 o 
  -4 -13   9       81.00       67.84     21.21 o 
  -3 -13   9      787.88      782.29     62.10 o 
  -2 -13   9      809.79      728.21    101.67 o 
  -1 -13   9      631.13      647.75     83.15 o 
   0 -13   9      450.10      419.27     58.09 o 
   1 -13   9      608.43      652.97     92.91 o 
   2 -13   9      855.63      956.17    170.18 o 
   3 -13   9     1806.12     1711.39    207.52 o 
   4 -13   9      426.88      448.65     56.42 o 
   5 -13   9      410.90      458.31     55.98 o 
   6 -13   9       98.54      137.07     26.26 o 
   7 -13   9      804.93      665.65    102.20 o 
   8 -13   9        0.51       51.96     29.42 o 
  -7 -12   9      425.76      357.46     78.77 o 
  -6 -12   9      142.95      129.94     32.08 o 
  -5 -12   9      217.48      186.86     34.25 o 
  -4 -12   9       93.84      114.28     23.79 o 
  -3 -12   9      210.60      142.05     27.41 o 
  -2 -12   9       51.56       77.52     24.19 o 
  -1 -12   9        7.36       10.82     10.54 o 
   0 -12   9       10.34        5.32     10.68 o 
   1 -12   9       14.93       42.31     22.44 o 
   2 -12   9      419.59      447.05     74.93 o 
   3 -12   9      583.41      661.59     73.30 o 
   4 -12   9      158.29      157.06     22.97 o 
   5 -12   9      615.70      590.31     80.27 o 
   6 -12   9      234.86      209.50     35.97 o 
   7 -12   9       88.69       94.23     21.93 o 
   8 -12   9      244.20      173.52     31.33 o 
   9 -12   9       31.92       43.97     19.09 o 
  -8 -11   9     1588.98     1615.19    102.08 o 
  -7 -11   9      158.88      171.96     60.00 o 
  -6 -11   9      407.58      496.66     93.37 o 
  -5 -11   9      458.41      511.55     83.84 o 
  -4 -11   9     5724.30     5428.52    171.33 o 
  -3 -11   9     2356.45     2137.44    123.10 o 
  -2 -11   9     4037.10     3858.39     81.48 o 
  -1 -11   9     1984.32     2070.16     84.33 o 
   0 -11   9     8376.22     8713.85    388.92 o 
   1 -11   9       47.13       42.02     21.83 o 
   2 -11   9      312.53      377.58     59.66 o 
   3 -11   9      535.85      500.21     91.95 o 
   4 -11   9     3108.40     2935.79    115.37 o 
   5 -11   9       74.97       89.23     30.45 o 
   6 -11   9       75.69      137.80     39.98 o 
   7 -11   9      256.41      331.99     75.75 o 
   8 -11   9      631.07      510.32     69.40 o 
   9 -11   9      197.12      124.48     40.00 o 
  -8 -10   9       40.88       75.80     39.14 o 
  -7 -10   9      372.79      447.24     99.33 o 
  -6 -10   9      488.14      473.43     63.57 o 
  -5 -10   9        1.96        5.10     12.77 o 
  -4 -10   9      571.49      648.37     98.63 o 
  -3 -10   9       65.74       77.77     21.80 o 
  -2 -10   9      180.90      186.55     32.42 o 
  -1 -10   9        4.72       36.00     12.65 o 
   0 -10   9      157.45      209.14     39.05 o 
   1 -10   9      156.35      160.33     30.78 o 
   2 -10   9     1091.43     1110.23    171.84 o 
   3 -10   9      316.52      416.06     45.81 o 
   4 -10   9       16.73       19.75     24.59 o 
   5 -10   9       30.64       61.14     25.34 o 
   6 -10   9      341.11      329.43     80.88 o 
   7 -10   9     1001.77      932.60    131.15 o 
   8 -10   9        1.06       21.68     23.66 o 
   9 -10   9      411.42      352.25     66.43 o 
  -9  -9   9       31.01      133.69     46.27 o 
  -8  -9   9      307.23      314.11     68.76 o 
  -7  -9   9      465.12      398.47     68.64 o 
  -6  -9   9       93.43      125.87     29.47 o 
  -5  -9   9      770.62      846.92    121.18 o 
  -4  -9   9     3630.85     3764.26     85.37 o 
  -3  -9   9     1324.60     1250.27     62.92 o 
  -2  -9   9     1077.62     1052.53    190.36 o 
  -1  -9   9      237.35      261.28     35.46 o 
   0  -9   9       15.72       44.02     14.49 o 
   1  -9   9     5329.69     4916.43    159.76 o 
   2  -9   9      347.69      358.13     63.68 o 
   3  -9   9     1787.18     1957.63     52.05 o 
   4  -9   9      504.08      594.20     78.37 o 
   5  -9   9     2157.87     2093.31     82.09 o 
   6  -9   9      591.90      567.96     61.87 o 
   7  -9   9      172.27      284.58     39.72 o 
   8  -9   9      754.62      832.75    117.17 o 
   9  -9   9     1348.74     1106.31    183.62 o 
  10  -9   9       95.40      183.70     70.29 o 
  -9  -8   9       61.86       63.17     32.34 o 
  -8  -8   9       88.15      128.26     46.60 o 
  -7  -8   9      393.83      352.49     65.57 o 
  -6  -8   9      342.06      284.96     48.38 o 
  -5  -8   9       77.44      117.26     33.00 o 
  -4  -8   9      685.24      644.53    103.07 o 
  -3  -8   9       20.63       29.44     12.82 o 
  -2  -8   9      231.06      373.94     52.71 o 
  -1  -8   9       18.57       30.00     17.97 o 
   0  -8   9      117.01      155.71     37.33 o 
   1  -8   9      219.82      261.43     44.66 o 
   2  -8   9       45.76       56.10     12.05 o 
   3  -8   9      110.53      114.91     16.90 o 
   4  -8   9      222.33      194.97     26.94 o 
   5  -8   9        1.48       66.87     80.37 o 
   6  -8   9     1097.60     1094.25    121.98 o 
   7  -8   9       16.77       28.48     20.44 o 
   8  -8   9       11.60       75.08     20.06 o 
   9  -8   9      250.36      242.07     51.12 o 
  10  -8   9      116.58      101.34     40.50 o 
  -9  -7   9       62.14      113.02     44.63 o 
  -8  -7   9      506.56      719.04    152.79 o 
  -7  -7   9      180.43      183.28     41.53 o 
  -6  -7   9     1341.11     1343.54     78.31 o 
  -5  -7   9      474.83      538.33     99.89 o 
  -4  -7   9     1693.01     1726.06     73.04 o 
  -3  -7   9       80.67       99.50     25.20 o 
  -2  -7   9     9218.08     9605.99    238.40 o 
  -1  -7   9      152.71      162.00     29.86 o 
   0  -7   9     1840.93     1834.53     99.02 o 
   1  -7   9       21.01       14.74     13.88 o 
   2  -7   9     2655.93     2926.65     64.15 o 
   3  -7   9      219.62      182.12     26.97 o 
   4  -7   9       50.54       51.47     12.20 o 
   5  -7   9      218.77      233.09     53.45 o 
   6  -7   9     1291.54     1355.16     55.69 o 
   7  -7   9     1776.95     1827.56     64.74 o 
   8  -7   9       17.40       65.47     17.08 o 
   9  -7   9      212.11      195.58     54.49 o 
  10  -7   9       79.47       56.81     35.74 o 
 -10  -6   9       10.00       -8.59     37.28 o 
  -9  -6   9      700.46      671.57    147.80 o 
  -8  -6   9        5.32       38.53     21.75 o 
  -7  -6   9     1140.66     1121.78     75.94 o 
  -6  -6   9      173.29      179.16     30.70 o 
  -5  -6   9       19.24       32.21     14.84 o 
  -4  -6   9      172.27      219.02     37.34 o 
  -3  -6   9      638.05      686.20     50.36 o 
  -2  -6   9       27.90       32.22     20.59 o 
  -1  -6   9       80.28       98.87     24.75 o 
   0  -6   9      134.62      111.96     18.00 o 
   1  -6   9      701.43      719.90     35.86 o 
   2  -6   9     1251.99     1171.19     38.52 o 
   3  -6   9      886.01      807.11     56.29 o 
   4  -6   9      187.33      190.48     23.86 o 
   5  -6   9       19.97       32.30     11.39 o 
   6  -6   9      191.31      201.32     37.39 o 
   7  -6   9      137.18      118.69     24.91 o 
   8  -6   9        0.37       30.17     16.29 o 
   9  -6   9      163.48      165.59     44.52 o 
  10  -6   9       76.44       76.07     56.09 o 
 -10  -5   9      371.83      560.08    157.30 o 
  -9  -5   9      318.53      284.42     74.10 o 
  -8  -5   9     2275.85     2089.88     71.14 o 
  -7  -5   9      198.78      185.82     30.14 o 
  -6  -5   9        8.76       12.02     16.95 o 
  -5  -5   9     1459.14     1493.97     58.97 o 
  -4  -5   9      265.68      335.58     41.59 o 
  -3  -5   9     7079.15     7271.58    135.55 o 
  -2  -5   9      448.04      504.36     39.43 o 
  -1  -5   9      563.61      603.10     72.77 o 
   0  -5   9     2039.90     2162.60    156.86 o 
   1  -5   9     1791.08     2157.84     53.97 o 
   2  -5   9      558.43      623.63     61.78 o 
   3  -5   9     2650.45     2505.84     69.46 o 
   4  -5   9     3641.21     3899.04     71.35 o 
   5  -5   9     3068.10     3295.67    104.37 o 
   6  -5   9      595.58      676.97     51.46 o 
   7  -5   9       90.82       99.94     19.21 o 
   8  -5   9      890.07      869.15    103.67 o 
   9  -5   9      915.67      718.14    111.00 o 
  10  -5   9       38.50       64.68     31.74 o 
 -10  -4   9       46.14       73.84     31.55 o 
  -9  -4   9      101.55      117.25     32.93 o 
  -8  -4   9        7.50       30.00     15.65 o 
  -7  -4   9       22.98       40.92     26.09 o 
  -6  -4   9       93.63      122.64     28.53 o 
  -5  -4   9     1226.34     1217.11     51.17 o 
  -4  -4   9     1438.11     1375.66     56.08 o 
  -3  -4   9     1070.10     1010.56     37.48 o 
  -2  -4   9     2231.42     2101.77     89.91 o 
  -1  -4   9        1.31       19.52     18.94 o 
   0  -4   9      368.87      340.71     24.37 o 
   1  -4   9      232.44      243.04     34.05 o 
   2  -4   9      670.85      638.37     16.81 o 
   3  -4   9       63.33       48.14      9.24 o 
   4  -4   9      149.35      182.16     21.58 o 
   5  -4   9       16.58       40.02     10.57 o 
   6  -4   9       88.83      105.93     18.54 o 
   7  -4   9      515.24      559.61     66.25 o 
   8  -4   9      438.46      467.00     71.26 o 
   9  -4   9       92.18      108.92     32.19 o 
  10  -4   9        7.42       27.61     39.69 o 
 -10  -3   9        4.65       64.76     67.80 o 
  -9  -3   9      233.69      245.73     50.24 o 
  -8  -3   9      453.60      445.43     72.49 o 
  -7  -3   9     1487.08     1585.32     61.05 o 
  -6  -3   9     1085.41     1084.87    104.99 o 
  -5  -3   9       94.48      139.72     25.24 o 
  -4  -3   9      570.75      723.32    106.11 o 
  -3  -3   9      124.35      215.48     29.11 o 
  -2  -3   9     3149.63     3265.47    122.81 o 
  -1  -3   9     3428.03     3676.40    176.21 o 
   0  -3   9     5951.63     5344.53    475.95 o 
   1  -3   9     6731.38     7538.16    229.15 o 
   2  -3   9       16.94       16.35     13.56 o 
   3  -3   9       18.71       66.96     20.48 o 
   4  -3   9      510.27      531.59     21.67 o 
   5  -3   9        5.94       13.72      9.76 o 
   6  -3   9      989.40      938.59     50.42 o 
   7  -3   9        1.01       14.41     13.72 o 
   8  -3   9        5.25       34.96     22.01 o 
   9  -3   9        2.58       34.40     26.00 o 
  10  -3   9      917.66      777.60    330.86 o 
 -10  -2   9       36.64        8.77     30.60 o 
  -9  -2   9      633.69      573.32    117.50 o 
  -8  -2   9     1072.24     1073.81    147.72 o 
  -7  -2   9        7.32       29.91     20.37 o 
  -6  -2   9        0.08       30.60     17.88 o 
  -5  -2   9      553.16      648.27     94.88 o 
  -4  -2   9        6.81       45.08     15.84 o 
  -3  -2   9      674.35      699.52     37.61 o 
  -2  -2   9      736.69      729.86     32.37 o 
  -1  -2   9       10.13       25.38     10.00 o 
   0  -2   9       57.53       57.83     17.93 o 
   1  -2   9       84.83       97.33     13.20 o 
   2  -2   9      104.06      101.31     19.29 o 
   3  -2   9      473.77      491.75     65.44 o 
   4  -2   9      626.05      672.82     64.38 o 
   5  -2   9      226.31      239.09     17.42 o 
   6  -2   9      229.53      247.20     33.86 o 
   7  -2   9      763.14      765.37     58.19 o 
   8  -2   9       25.42       39.38     13.46 o 
   9  -2   9        9.76       36.18     20.44 o 
  10  -2   9        9.98      -13.31     61.88 o 
 -10  -1   9     1157.39      853.71    229.47 o 
  -9  -1   9      341.07      412.88     76.56 o 
  -8  -1   9      676.26      679.47    111.30 o 
  -7  -1   9      852.23      912.78    116.15 o 
  -6  -1   9       49.60       79.40     17.47 o 
  -5  -1   9       12.00       43.20     26.20 o 
  -4  -1   9     1793.76     1836.48     68.73 o 
  -3  -1   9    16889.55    17602.46    389.36 o 
  -2  -1   9       28.41       40.47     16.50 o 
  -1  -1   9      245.50      179.34     39.11 o 
   0  -1   9     5029.83     5131.96    119.63 o 
   1  -1   9     1055.94     1106.38     18.07 o 
   2  -1   9     2216.03     2452.59    101.08 o 
   3  -1   9     6952.84     7195.65    157.04 o 
   4  -1   9        6.99       58.38     17.83 o 
   5  -1   9     7625.56     7908.45    129.53 o 
   6  -1   9      517.86      494.43     52.10 o 
   7  -1   9       44.94       51.18     15.13 o 
   8  -1   9        9.36       34.98     14.71 o 
   9  -1   9      178.33      135.60     48.08 o 
 -10   0   9      407.59      351.32     65.67 o 
  -9   0   9      607.79      464.87    100.63 o 
  -8   0   9     1063.34     1073.31    193.59 o 
  -7   0   9      409.43      382.34     58.26 o 
  -6   0   9      113.99       80.48     20.24 o 
  -5   0   9     1224.58     1090.11    105.26 o 
  -4   0   9      180.56      253.32     44.02 o 
  -3   0   9     1703.28     1610.24    165.08 o 
  -2   0   9      562.59      596.19     72.94 o 
  -1   0   9       80.50       90.64     17.38 o 
   0   0   9       78.27       99.96     17.49 o 
   1   0   9      198.52      190.28     35.69 o 
   2   0   9      138.17      121.19     24.78 o 
   3   0   9      110.61      116.17     22.68 o 
   4   0   9      628.96      680.44     53.66 o 
   5   0   9      171.16      155.74     18.79 o 
   6   0   9      458.66      492.58     49.32 o 
   7   0   9      685.14      609.21     44.14 o 
   8   0   9      157.36      182.35     46.70 o 
   9   0   9       49.05       51.53     54.73 o 
  10   0   9      255.07      182.20     84.81 o 
 -10   1   9       22.64      129.78     51.38 o 
  -9   1   9      643.23      443.81     91.76 o 
  -8   1   9      768.91      729.31    117.21 o 
  -7   1   9       27.18       46.40     32.70 o 
  -6   1   9      826.77      866.36    115.00 o 
  -5   1   9     1295.56     1400.56     58.58 o 
  -4   1   9      471.52      518.83     72.35 o 
  -3   1   9       49.12       26.40     14.47 o 
  -2   1   9      920.46      902.03     35.16 o 
  -1   1   9        3.39        2.29     11.43 o 
   0   1   9    15464.96    16236.40    342.40 o 
   1   1   9     2164.46     2168.48     58.14 o 
   2   1   9     1373.15     1296.10     27.65 o 
   3   1   9     3187.32     3599.63     94.79 o 
   4   1   9      266.27      372.35     24.91 o 
   5   1   9       57.30       57.58     10.18 o 
   6   1   9       40.65       25.35     22.73 o 
   7   1   9      396.30      385.09     32.05 o 
   8   1   9      431.85      406.24     64.14 o 
   9   1   9      256.19      363.65     84.81 o 
  10   1   9       16.16       39.94     53.75 o 
 -10   2   9      217.03      266.49     88.37 o 
  -9   2   9       70.57       77.92     27.35 o 
  -8   2   9        2.39       78.23     33.91 o 
  -7   2   9       80.61       46.29     21.45 o 
  -6   2   9     1279.68     1354.18    111.96 o 
  -5   2   9     1214.11     1302.42     90.24 o 
  -4   2   9      618.51      692.73     87.37 o 
  -3   2   9      197.67      221.74     33.11 o 
  -2   2   9      199.36      203.87     25.25 o 
  -1   2   9      151.99      118.78     16.21 o 
   0   2   9      704.67      700.83     48.31 o 
   1   2   9      131.15      129.12     17.17 o 
   2   2   9        9.23       12.60      5.40 o 
   3   2   9      129.71      142.85     18.78 o 
   4   2   9      244.17      202.45     21.38 o 
   5   2   9       28.01       28.02      7.12 o 
   6   2   9      614.23      561.15     53.92 o 
   7   2   9      541.31      566.86     34.45 o 
   8   2   9      114.84      141.27     29.25 o 
   9   2   9      252.22      319.28     58.18 o 
  10   2   9      256.68      275.88    101.82 o 
 -10   3   9     1516.62     1337.43     90.21 o 
  -9   3   9      144.94      171.97     42.16 o 
  -8   3   9     2293.16     1903.01    184.42 o 
  -7   3   9      412.74      621.33     89.55 o 
  -6   3   9       22.00       68.66     26.57 o 
  -5   3   9     1719.91     1831.98     52.93 o 
  -4   3   9      303.16      289.79     46.29 o 
  -3   3   9     1913.71     1993.25     82.12 o 
  -2   3   9     1611.54     1467.70     42.75 o 
  -1   3   9      571.05      629.40     30.96 o 
   0   3   9     6899.33     6875.80    119.88 o 
   1   3   9      154.10      171.09     22.23 o 
   2   3   9      574.78      663.77     41.83 o 
   3   3   9      126.44      127.22     19.92 o 
   4   3   9      282.37      334.46     35.24 o 
   5   3   9     1067.91     1022.04     30.76 o 
   6   3   9       36.40       47.13      9.85 o 
   7   3   9     2975.64     3198.79    238.98 o 
   8   3   9        4.46       22.51     17.13 o 
   9   3   9       16.89       76.18     46.84 o 
 -10   4   9      182.91      137.70     39.53 o 
  -9   4   9      406.37      422.59     82.63 o 
  -8   4   9      600.37      619.67     89.38 o 
  -7   4   9       28.15       77.91     33.70 o 
  -6   4   9      660.16      742.23    112.62 o 
  -5   4   9      168.40      139.25     28.01 o 
  -4   4   9     1243.47     1219.10     52.42 o 
  -3   4   9      705.66      635.79     48.07 o 
  -2   4   9       78.93       88.07     16.50 o 
  -1   4   9      280.46      296.67     42.94 o 
   0   4   9      731.71      670.72     74.90 o 
   1   4   9      194.52      189.74     28.44 o 
   2   4   9        8.90       23.50     11.95 o 
   3   4   9       50.83       66.71     14.02 o 
   4   4   9      199.96      194.99     24.63 o 
   5   4   9     1560.89     1582.17     75.24 o 
   6   4   9       20.37       16.26     16.03 o 
   7   4   9     1699.00     1660.63     57.88 o 
   8   4   9      340.08      360.08     84.97 o 
   9   4   9      346.45      428.99     97.63 o 
 -10   5   9      152.56       97.45     26.89 o 
  -9   5   9        0.26       35.42     23.60 o 
  -8   5   9      349.84      472.99     69.70 o 
  -7   5   9      950.02      958.53    143.98 o 
  -6   5   9      306.55      455.16     79.88 o 
  -5   5   9      391.03      467.15     61.14 o 
  -4   5   9      451.33      474.20     80.36 o 
  -3   5   9       10.20       23.35     29.89 o 
  -2   5   9      844.40      952.70     74.51 o 
  -1   5   9        3.27       13.11     24.53 o 
   0   5   9     1286.36     1399.45     79.89 o 
   1   5   9     8372.88     8672.21    273.82 o 
   2   5   9     5398.69     4971.06    183.75 o 
   3   5   9      491.98      508.69     53.54 o 
   4   5   9     1638.51     1585.42     87.33 o 
   5   5   9     1480.98     1417.18     58.91 o 
   6   5   9     1052.36      943.98     66.97 o 
   7   5   9     1547.84     1403.75     64.95 o 
   8   5   9      156.27      164.93     51.75 o 
   9   5   9        0.77       66.07     32.30 o 
 -10   6   9      160.44      120.20     30.66 o 
  -9   6   9       92.59      119.78     37.49 o 
  -8   6   9      174.01      182.53     51.89 o 
  -7   6   9      550.51      734.37     91.42 o 
  -6   6   9      107.13       85.17     28.11 o 
  -5   6   9      635.39      638.87     90.67 o 
  -4   6   9      137.64      209.41     42.54 o 
  -3   6   9      405.00      425.10     54.89 o 
  -2   6   9       87.86      108.11     17.77 o 
  -1   6   9        0.25       61.48     21.08 o 
   0   6   9      170.53      224.97     43.25 o 
   1   6   9      229.87      210.77     42.99 o 
   2   6   9       25.72       37.99     10.96 o 
   3   6   9      313.48      351.64     48.43 o 
   4   6   9        1.89       27.54     15.92 o 
   5   6   9      425.79      528.04     57.78 o 
   6   6   9      148.21      179.63     41.47 o 
   7   6   9      565.23      556.69     64.50 o 
   8   6   9      126.34      122.67     37.55 o 
   9   6   9      119.10      102.32     40.19 o 
 -10   7   9        3.33       27.07     27.00 o 
  -9   7   9       17.90       57.82     28.20 o 
  -8   7   9     2170.79     2222.40    114.46 o 
  -7   7   9      167.91      241.61     51.49 o 
  -6   7   9      802.81      736.98     97.27 o 
  -5   7   9     2212.81     2110.50    130.27 o 
  -4   7   9       75.83       95.14     22.73 o 
  -3   7   9      168.90      338.15     47.79 o 
  -2   7   9      333.53      336.53     48.32 o 
  -1   7   9     1225.53     1160.10     76.97 o 
   0   7   9      910.65      918.56    135.15 o 
   1   7   9     2438.15     2268.82     69.73 o 
   2   7   9       84.12       95.36     35.21 o 
   3   7   9       59.16      103.33     21.75 o 
   4   7   9      946.38      980.56     54.04 o 
   5   7   9       26.19      125.26     69.40 o 
   6   7   9       11.89       30.75     15.92 o 
   7   7   9      221.67      265.10     73.67 o 
   8   7   9       45.20       22.75     15.79 o 
  -9   8   9      306.03      205.15     57.80 o 
  -8   8   9       63.04       92.45     42.83 o 
  -7   8   9       90.61       78.89     32.21 o 
  -6   8   9     1109.47      927.80    132.93 o 
  -5   8   9      307.71      347.63     77.17 o 
  -4   8   9       72.72       72.60     33.78 o 
  -3   8   9      833.23      999.01    141.15 o 
  -2   8   9      419.74      497.13     63.57 o 
  -1   8   9        1.45       15.04     23.91 o 
   0   8   9      102.54      141.76     53.75 o 
   1   8   9       88.97      132.89     46.35 o 
   2   8   9       98.61       65.33     26.13 o 
   3   8   9       43.86       71.50     36.00 o 
   4   8   9      142.44      106.29     62.13 o 
   5   8   9       13.49       53.84     22.44 o 
   6   8   9      226.66      290.16     89.50 o 
   7   8   9       26.55       15.62     17.30 o 
   8   8   9       39.73      112.92     85.80 o 
  -9   9   9        1.63       17.02     25.77 o 
  -8   9   9      998.36      817.24    149.50 o 
  -7   9   9       90.54       36.87     32.49 o 
  -6   9   9        4.23       14.41     29.34 o 
  -5   9   9       86.05       77.33     27.68 o 
  -4   9   9     2738.12     2622.33    110.05 o 
  -3   9   9      593.62      761.70     83.41 o 
  -2   9   9     3677.20     3782.05     94.35 o 
  -1   9   9      228.40      295.34     73.13 o 
   0   9   9      174.13      382.14    109.47 o 
   1   9   9      165.49      202.91     72.98 o 
   3   9   9      926.22      816.31    125.98 o 
   4   9   9      502.71      596.25     86.72 o 
   5   9   9       72.07       72.73     20.87 o 
   6   9   9      741.89      604.33    121.40 o 
   7   9   9       34.50       56.46     31.80 o 
  -9  10   9      187.11      123.59     47.29 o 
  -8  10   9      202.97      167.87     41.17 o 
  -7  10   9       52.29       72.60     41.75 o 
  -6  10   9       10.33       63.92     43.27 o 
  -5  10   9        1.06       38.93     20.51 o 
  -4  10   9     1118.50     1070.15     64.60 o 
  -3  10   9     1198.13     1346.49    109.69 o 
  -2  10   9       73.59       64.95     52.64 o 
  -1  10   9        2.47       37.02     24.41 o 
   0  10   9        8.94       32.54     25.89 o 
   1  10   9        0.90       37.72     30.82 o 
   2  10   9       53.59       63.86     20.71 o 
   3  10   9      111.22       98.62     38.71 o 
   4  10   9       17.37       27.80     14.49 o 
   5  10   9      137.12       84.93     22.43 o 
   6  10   9        0.40       25.30     16.85 o 
   7  10   9       41.37       36.79     15.26 o 
  -8  11   9       62.72       86.75     27.30 o 
  -7  11   9       14.13       67.39     21.15 o 
  -6  11   9     1106.97     1077.31     80.95 o 
  -5  11   9       61.91       62.96     46.47 o 
  -4  11   9       51.11      112.08     34.36 o 
  -3  11   9       52.03       91.69     36.49 o 
  -2  11   9      358.30      323.04     62.85 o 
  -1  11   9       83.56      125.72     46.47 o 
   0  11   9      779.86      800.28    106.26 o 
   1  11   9      243.55      285.99     82.35 o 
   2  11   9      426.98      441.81    125.98 o 
   3  11   9      105.13       80.13     52.51 o 
   4  11   9        2.03       25.30     11.16 o 
   5  11   9      173.37      127.85     62.61 o 
   6  11   9       10.86       16.69     25.27 o 
  -8  12   9      490.88      475.19    121.33 o 
  -7  12   9      130.98      113.40     37.03 o 
  -6  12   9      642.34      660.79    101.13 o 
  -5  12   9       44.60       65.02     22.26 o 
  -4  12   9      458.00      402.86     59.78 o 
  -3  12   9      176.33      181.94     44.75 o 
  -2  12   9      326.30      258.38     47.84 o 
  -1  12   9      559.99      546.02     81.23 o 
   0  12   9      217.58      146.12     33.91 o 
   1  12   9      285.99      309.17     75.44 o 
   2  12   9        0.42       19.84     23.52 o 
   3  12   9      116.33      149.84     40.82 o 
   4  12   9       45.01       59.71     21.53 o 
   5  12   9      134.90       95.17     69.28 o 
  -7  13   9       15.72       48.32     31.21 o 
  -6  13   9      379.61      369.89     60.56 o 
  -5  13   9      338.06      349.74     52.91 o 
  -4  13   9       25.46       41.81     18.69 o 
  -3  13   9      404.58      331.25     65.74 o 
  -2  13   9     2908.10     2858.13     76.84 o 
  -1  13   9       34.74       41.08     16.31 o 
   0  13   9     1865.75     1831.55     63.60 o 
   1  13   9        0.13       30.53     41.05 o 
   2  13   9      481.88      382.74     88.30 o 
   3  13   9      286.53      209.36     74.27 o 
   4  13   9      832.49      889.78     73.96 o 
   5  13   9        6.07        7.89     24.90 o 
  -6  14   9      143.94       83.89     36.30 o 
  -5  14   9      365.71      442.67    107.12 o 
  -4  14   9      831.92      965.73    143.54 o 
  -3  14   9      419.38      408.30     81.02 o 
  -2  14   9      366.68      397.23     71.04 o 
  -1  14   9        4.80       20.95     46.72 o 
   0  14   9        1.88       -0.77     30.55 o 
   1  14   9        4.53       28.60     42.16 o 
   2  14   9       13.57       34.41     16.64 o 
   3  14   9       10.77      -18.98     33.78 o 
   4  14   9       15.14       30.82     18.00 o 
  -5  15   9     1019.17      808.54    140.13 o 
  -4  15   9      343.56      220.53     52.20 o 
  -3  15   9      865.37      790.44    156.98 o 
  -2  15   9      469.21      572.88    111.76 o 
  -1  15   9        9.55       62.50     33.13 o 
   0  15   9       34.92       63.13     24.83 o 
   1  15   9      251.95      320.14     65.26 o 
   2  15   9      353.59      206.11     81.59 o 
  -3  16   9       49.66       96.15     54.98 o 
  -2  16   9        9.98       54.73     28.11 o 
  -1  16   9       34.49       29.64     18.55 o 
   0  16   9       60.61      100.51     51.41 o 
   1  16   9      381.39      250.29     73.35 o 
  -2 -18  10       83.74       79.74     45.44 o 
  -1 -18  10      116.67       57.50     35.38 o 
   0 -18  10     4253.19     4243.27    186.26 o 
   1 -18  10      205.42      242.33     75.66 o 
   2 -18  10      819.21      701.98    150.01 o 
   3 -18  10      871.29      651.14    154.34 o 
   4 -18  10        1.91       46.68     38.75 o 
  -3 -17  10       84.47       74.77     38.46 o 
  -2 -17  10       17.54       48.66     29.96 o 
  -1 -17  10        9.35       39.67     36.98 o 
   0 -17  10       98.61      193.92     60.84 o 
   1 -17  10        0.00       61.28     30.85 o 
   2 -17  10       48.33       97.63     33.22 o 
   3 -17  10        3.29       44.94     65.58 o 
   4 -17  10        0.51       37.35     34.34 o 
   5 -17  10       20.57       59.09     32.61 o 
  -4 -16  10       83.48      123.55     32.67 o 
  -3 -16  10     1938.91     1967.71    158.53 o 
  -2 -16  10       14.38        9.42     39.38 o 
  -1 -16  10      117.50      114.79     46.89 o 
   0 -16  10        6.53       35.73     18.95 o 
   1 -16  10      265.37      317.82     70.32 o 
   2 -16  10      670.68      583.75    128.18 o 
   3 -16  10       80.60       63.83     42.23 o 
   4 -16  10      890.11      777.03    182.26 o 
   5 -16  10      221.42      269.74     95.76 o 
   6 -16  10      349.12      312.91     81.79 o 
  -5 -15  10        0.20       18.01     24.92 o 
  -4 -15  10       77.87       49.14     16.27 o 
  -3 -15  10       34.95       64.64     35.29 o 
  -2 -15  10       34.36       82.56     43.66 o 
  -1 -15  10        0.58       48.20     18.50 o 
   0 -15  10        0.21       15.56     12.78 o 
   1 -15  10       10.51       17.24     15.35 o 
   2 -15  10       28.18       32.06     45.67 o 
   3 -15  10       38.75       30.66     31.56 o 
   4 -15  10       54.52       53.55     26.22 o 
   5 -15  10      173.73      140.41     26.71 o 
   6 -15  10       18.26       35.68     17.89 o 
   7 -15  10      363.33      300.76     57.91 o 
  -6 -14  10      737.44      514.79    144.97 o 
  -5 -14  10       25.95       27.11     19.81 o 
  -4 -14  10     2291.44     2487.34     61.18 o 
  -3 -14  10      817.74      694.43    104.10 o 
  -2 -14  10      198.13      188.82     35.74 o 
  -1 -14  10       80.99       94.84     21.17 o 
   0 -14  10      476.52      448.87     53.99 o 
   1 -14  10       66.04      108.07     28.90 o 
   2 -14  10     5952.87     5731.29    259.73 o 
   3 -14  10        1.02       55.63     29.93 o 
   4 -14  10       11.79       38.89     54.61 o 
   5 -14  10      341.28      253.10     55.96 o 
   6 -14  10      878.49      818.12     93.20 o 
   7 -14  10      766.78      725.70    105.54 o 
  -7 -13  10      422.63      383.59     92.45 o 
  -6 -13  10      205.62      220.33     56.83 o 
  -5 -13  10      133.26       97.41     19.47 o 
  -4 -13  10       50.21       42.63     15.81 o 
  -3 -13  10      139.05      126.20     28.33 o 
  -2 -13  10        1.90       35.96     16.21 o 
  -1 -13  10       29.12       28.12     14.82 o 
   0 -13  10       55.54       76.55     21.29 o 
   1 -13  10        9.75       54.61     21.08 o 
   2 -13  10      121.94      137.27     33.20 o 
   3 -13  10      164.01      201.72     47.29 o 
   4 -13  10       46.05       77.32     37.84 o 
   5 -13  10      175.74      179.96     47.19 o 
   6 -13  10      369.51      465.91     58.30 o 
   7 -13  10      903.54      789.66    111.77 o 
   8 -13  10       48.77       45.32     47.64 o 
  -7 -12  10      238.83      226.57     64.35 o 
  -6 -12  10      185.09      208.03     52.02 o 
  -5 -12  10       64.26       65.26     19.87 o 
  -4 -12  10      356.78      277.41     55.82 o 
  -3 -12  10      498.36      516.65     81.56 o 
  -2 -12  10        2.57       29.65     22.13 o 
  -1 -12  10     5210.50     5099.62    210.86 o 
   0 -12  10      495.89      550.67     93.18 o 
   1 -12  10       93.48      133.56     31.10 o 
   2 -12  10      635.34      624.00     91.44 o 
   3 -12  10       71.57       84.45     25.26 o 
   4 -12  10     2631.67     2838.83    105.79 o 
   5 -12  10     1387.33     1536.33    133.37 o 
   6 -12  10      200.02      185.78     30.89 o 
   7 -12  10      230.37      315.95     57.76 o 
   8 -12  10      164.14      173.51     58.59 o 
  -8 -11  10      508.39      593.32    138.91 o 
  -7 -11  10        0.01       42.53     40.14 o 
  -6 -11  10        0.83       28.00     18.70 o 
  -5 -11  10       56.54       65.62     23.14 o 
  -4 -11  10      451.58      451.55     71.01 o 
  -3 -11  10       28.72       39.71     21.74 o 
  -2 -11  10      152.86      154.27     28.80 o 
  -1 -11  10       12.86       21.30     17.57 o 
   0 -11  10      348.99      431.75     81.87 o 
   1 -11  10       84.74      134.79     32.56 o 
   2 -11  10       49.35       34.85     23.12 o 
   3 -11  10      175.93      188.34     40.52 o 
   4 -11  10       56.83       35.89     21.24 o 
   5 -11  10       20.46       35.79     17.85 o 
   6 -11  10        5.68       48.75     21.78 o 
   7 -11  10       43.71       84.94     25.37 o 
   8 -11  10       98.22       68.92     24.50 o 
   9 -11  10      289.30      303.88     85.73 o 
  -8 -10  10      192.03      238.96     67.15 o 
  -7 -10  10      494.80      531.39     44.42 o 
  -6 -10  10      968.35      979.55    133.96 o 
  -5 -10  10      163.87      138.39     26.16 o 
  -4 -10  10     8717.44     9387.15    132.37 o 
  -3 -10  10       35.14       43.29     18.90 o 
  -2 -10  10     2093.99     2127.76     94.88 o 
  -1 -10  10     1313.01     1230.58     51.91 o 
   0 -10  10      621.75      813.46    121.44 o 
   1 -10  10      102.16      140.34     32.61 o 
   2 -10  10     7523.14     7208.99    305.59 o 
   3 -10  10     2044.80     1889.52     64.35 o 
   4 -10  10       40.58       50.23     16.79 o 
   5 -10  10     1537.17     1748.53    148.96 o 
   6 -10  10     4385.50     4713.29     94.87 o 
   7 -10  10     1385.28     1479.78     97.68 o 
   8 -10  10      881.07      872.15    108.89 o 
   9 -10  10      630.85      526.53    146.67 o 
  -9  -9  10       76.29       99.52     39.08 o 
  -8  -9  10      243.56      337.59     77.19 o 
  -7  -9  10      607.90      688.44     51.52 o 
  -6  -9  10      143.25      128.53     27.94 o 
  -5  -9  10      105.12      144.61     32.25 o 
  -4  -9  10     1014.91      974.19     52.99 o 
  -3  -9  10      901.60     1019.35     66.72 o 
  -2  -9  10        0.20       37.78     13.12 o 
  -1  -9  10       36.78       57.60     14.90 o 
   0  -9  10      156.70      210.54     43.03 o 
   1  -9  10        1.32       15.53     18.93 o 
   2  -9  10       63.73       56.97     14.89 o 
   3  -9  10        0.94       25.74     11.83 o 
   4  -9  10      367.04      351.55     44.27 o 
   5  -9  10      780.01      745.58     77.01 o 
   6  -9  10     1184.05     1248.36    119.82 o 
   7  -9  10      371.77      463.73     61.82 o 
   8  -9  10      224.82      252.44     46.96 o 
   9  -9  10      294.26      210.61     47.07 o 
  -9  -8  10      595.95      525.67    146.12 o 
  -8  -8  10       11.52       45.59     40.35 o 
  -7  -8  10      617.89      588.97     99.22 o 
  -6  -8  10        0.48       -2.72     15.55 o 
  -5  -8  10       34.45       38.23     18.59 o 
  -4  -8  10       48.58       58.11     21.95 o 
  -3  -8  10       97.46      127.36     27.79 o 
  -2  -8  10      582.53      566.10     64.45 o 
  -1  -8  10     1229.81     1129.06    120.19 o 
   0  -8  10      124.00      164.22     29.72 o 
   1  -8  10     2974.59     2937.90     86.42 o 
   2  -8  10      991.45      976.16     43.21 o 
   3  -8  10       90.24       61.68     15.40 o 
   4  -8  10      340.81      300.14     35.85 o 
   5  -8  10        3.58       35.35     16.90 o 
   6  -8  10       88.58       89.48     18.99 o 
   7  -8  10      464.87      515.06     63.88 o 
   8  -8  10      189.21      244.12     34.62 o 
   9  -8  10      265.00      224.40     72.03 o 
  -9  -7  10      562.52      532.62    105.29 o 
  -8  -7  10      208.82      225.48     46.42 o 
  -7  -7  10      796.10      716.26     91.17 o 
  -6  -7  10      121.64      121.53     29.15 o 
  -5  -7  10        7.35       43.86     16.71 o 
  -4  -7  10     1935.94     1917.65     56.61 o 
  -3  -7  10        8.99       19.73     19.63 o 
  -2  -7  10        5.95       10.75     15.60 o 
  -1  -7  10        0.35       32.06     43.02 o 
   0  -7  10      125.80      160.51     31.59 o 
   1  -7  10      177.19      215.25     31.05 o 
   2  -7  10       71.55       71.33     15.09 o 
   3  -7  10        4.97       19.17      7.04 o 
   4  -7  10      183.83      188.52     23.21 o 
   5  -7  10       90.87       95.84     15.57 o 
   6  -7  10       31.23       35.68     23.33 o 
   7  -7  10       41.83       69.11     25.08 o 
   8  -7  10       28.58       15.62     12.90 o 
   9  -7  10      259.79      220.73     47.34 o 
  10  -7  10      134.18      133.30     35.94 o 
  -9  -6  10       43.04       54.69     29.85 o 
  -8  -6  10      387.80      382.31     56.62 o 
  -7  -6  10      318.82      303.28     40.86 o 
  -6  -6  10      905.71      964.38    145.18 o 
  -5  -6  10       22.17       43.77     11.98 o 
  -4  -6  10     4127.44     4250.66     92.01 o 
  -3  -6  10      131.26      117.09     26.11 o 
  -2  -6  10      220.24      231.43     35.03 o 
  -1  -6  10      238.09      253.33     46.24 o 
   0  -6  10    16352.89    16285.03    521.38 o 
   1  -6  10     1745.14     1772.55    111.48 o 
   2  -6  10       25.21       17.19      8.87 o 
   3  -6  10      438.88      473.04     35.65 o 
   4  -6  10     1455.18     1303.76     59.38 o 
   5  -6  10      578.75      528.75     58.17 o 
   6  -6  10      819.20      770.16     36.80 o 
   7  -6  10       72.99       78.67     18.89 o 
   8  -6  10      326.79      310.69     46.20 o 
   9  -6  10        0.27       49.27     35.13 o 
  10  -6  10      332.70      272.85    101.17 o 
 -10  -5  10       15.14       58.77     32.11 o 
  -9  -5  10      233.22      230.69     62.50 o 
  -8  -5  10      455.23      399.59     71.13 o 
  -7  -5  10        6.08       34.16     18.17 o 
  -6  -5  10       22.32       33.22     19.94 o 
  -5  -5  10      174.16      190.84     37.71 o 
  -4  -5  10     2691.83     2738.95     77.29 o 
  -3  -5  10      148.50      191.49     30.48 o 
  -2  -5  10      206.62      283.15     47.74 o 
  -1  -5  10       10.12       20.76     16.28 o 
   0  -5  10        4.63       29.95      9.99 o 
   1  -5  10     1038.13      966.63     28.15 o 
   2  -5  10       28.82       47.50     11.70 o 
   3  -5  10      135.00      150.06     30.89 o 
   4  -5  10       89.87      104.93     27.35 o 
   5  -5  10      361.73      352.84     37.08 o 
   6  -5  10      148.45      127.71     25.26 o 
   7  -5  10       56.89       61.06     13.75 o 
   8  -5  10      160.19      172.77     31.46 o 
   9  -5  10      891.89      824.85    156.86 o 
  10  -5  10      303.89      392.75    107.49 o 
 -10  -4  10      376.95      328.26    102.17 o 
  -9  -4  10      226.21      350.46     98.74 o 
  -8  -4  10       16.90       52.95     19.89 o 
  -7  -4  10      704.51      804.73    110.64 o 
  -6  -4  10      345.68      317.81     57.24 o 
  -5  -4  10     1293.34     1278.11     63.35 o 
  -4  -4  10      146.32      189.50     32.07 o 
  -3  -4  10      329.34      311.76     52.38 o 
  -2  -4  10     1521.40     1424.30     61.42 o 
  -1  -4  10     7379.68     8199.12    133.97 o 
   0  -4  10     3354.59     3619.48     95.08 o 
   1  -4  10    18560.17    18914.10    272.51 o 
   2  -4  10     1038.87     1054.67     26.35 o 
   3  -4  10     2589.17     2454.72     67.15 o 
   4  -4  10     1547.76     1498.84     75.11 o 
   5  -4  10      505.66      481.30     54.65 o 
   6  -4  10        0.13       13.46      9.46 o 
   7  -4  10     2016.92     2059.38    134.00 o 
   8  -4  10       45.27       38.91     16.48 o 
   9  -4  10     1109.77     1090.66    131.44 o 
  10  -4  10      165.03      192.30     89.74 o 
 -10  -3  10       62.22      112.17     32.93 o 
  -9  -3  10     1138.96     1019.17    178.04 o 
  -8  -3  10      330.70      421.02     64.97 o 
  -7  -3  10     1042.07     1066.62    132.09 o 
  -6  -3  10      204.58      221.01     30.14 o 
  -5  -3  10       81.51      101.97     25.25 o 
  -4  -3  10        7.90       34.25     17.67 o 
  -3  -3  10     1920.90     1881.22     76.34 o 
  -2  -3  10      263.25      284.15     53.56 o 
  -1  -3  10      151.14      119.64     24.57 o 
   0  -3  10       83.92       88.68     18.16 o 
   1  -3  10        1.01       17.14     17.52 o 
   2  -3  10       37.55       62.63     20.57 o 
   3  -3  10       81.26       18.73     32.05 o 
   4  -3  10       14.02       12.38     19.93 o 
   5  -3  10       26.11       16.79     12.64 o 
   6  -3  10       74.72       61.60     12.29 o 
   7  -3  10      183.22      213.03     35.46 o 
   8  -3  10      201.76      171.59     53.87 o 
   9  -3  10      130.96      115.66     34.35 o 
  10  -3  10        6.38       41.91     46.84 o 
 -10  -2  10       19.72       46.81     29.42 o 
  -9  -2  10      360.75      378.86     63.02 o 
  -8  -2  10     1754.75     1635.77     70.16 o 
  -7  -2  10      282.77      293.13     61.72 o 
  -6  -2  10       58.55       57.24     16.02 o 
  -5  -2  10       80.21       95.95     18.41 o 
  -4  -2  10        2.92       22.15     21.16 o 
  -3  -2  10     2104.75     2320.43     93.51 o 
  -2  -2  10     4108.54     3830.07    237.62 o 
  -1  -2  10      484.71      537.53     38.17 o 
   0  -2  10      932.16      857.08     77.38 o 
   1  -2  10        1.19        5.12      4.58 o 
   2  -2  10     1595.03     1633.59     67.82 o 
   3  -2  10      476.69      496.95     77.01 o 
   4  -2  10     1092.95     1112.66    105.80 o 
   5  -2  10       22.94       28.58     34.18 o 
   6  -2  10      513.41      478.60     24.93 o 
   7  -2  10        8.61       12.11     16.51 o 
   8  -2  10     1938.29     1963.63    119.12 o 
   9  -2  10      481.48      486.38    190.70 o 
  10  -2  10      734.70      683.91    192.06 o 
 -10  -1  10        6.05       48.72     29.24 o 
  -9  -1  10       29.76       76.69     36.12 o 
  -8  -1  10      254.93      282.27     48.71 o 
  -7  -1  10     1579.75     1583.16     61.74 o 
  -6  -1  10      312.51      335.03     49.55 o 
  -5  -1  10        0.23       31.42     13.20 o 
  -4  -1  10      484.30      410.38     67.16 o 
  -3  -1  10     2562.86     2485.06     84.16 o 
  -2  -1  10       12.99       44.98     10.72 o 
  -1  -1  10      498.59      525.06     75.62 o 
   0  -1  10        2.35       19.89     12.30 o 
   1  -1  10        0.56        8.35      3.34 o 
   2  -1  10       69.81       81.30     22.62 o 
   3  -1  10      189.58      228.90     71.99 o 
   4  -1  10        0.15       -5.65     20.52 o 
   5  -1  10      151.72      125.54     27.80 o 
   6  -1  10      119.89      122.67     20.91 o 
   7  -1  10       11.29       20.80     14.08 o 
   8  -1  10      133.27      129.96     33.49 o 
   9  -1  10      290.36      254.19     91.22 o 
  10  -1  10      150.72      288.70     91.96 o 
 -10   0  10      386.54      331.24     88.58 o 
  -9   0  10       63.78       87.79     32.33 o 
  -8   0  10      566.33      613.50     99.15 o 
  -7   0  10      241.03      253.28     40.66 o 
  -6   0  10      253.16      217.28     36.69 o 
  -5   0  10     1515.20     1412.05    141.54 o 
  -4   0  10      109.58      112.27     20.72 o 
  -3   0  10     2305.64     2161.87     76.11 o 
  -2   0  10       33.77       48.44     13.11 o 
  -1   0  10      528.79      453.82     30.56 o 
   0   0  10     4281.79     4871.90    155.14 o 
   1   0  10     2078.94     1827.19     58.22 o 
   2   0  10     2938.99     3119.18    124.09 o 
   3   0  10     6553.08     6524.28    154.69 o 
   4   0  10      699.73      756.38     83.83 o 
   5   0  10      245.69      256.86     19.68 o 
   6   0  10      298.70      274.06     35.35 o 
   7   0  10     3394.15     3485.86    184.92 o 
   8   0  10      217.29      238.44     51.77 o 
   9   0  10        6.07       30.32     39.94 o 
  10   0  10       47.39       87.52     48.57 o 
 -10   1  10      696.03      509.78    107.87 o 
  -9   1  10     1008.00     1024.30    153.32 o 
  -8   1  10       41.41       72.34     21.39 o 
  -7   1  10      822.00      763.22    103.99 o 
  -6   1  10      660.15      708.28     98.73 o 
  -5   1  10       79.62       90.10     14.42 o 
  -4   1  10      810.04      876.89    115.53 o 
  -3   1  10        9.98       32.09     16.60 o 
  -2   1  10      354.05      400.69     56.07 o 
  -1   1  10        0.33       17.56      6.56 o 
   0   1  10       97.94       79.78     13.05 o 
   1   1  10       13.07       25.93     10.12 o 
   2   1  10       88.44       71.49     12.99 o 
   3   1  10      158.43      142.73    150.15 o 
   4   1  10      374.23      430.37      9.85 o 
   5   1  10      395.04      381.46     28.58 o 
   6   1  10      305.40      285.96     41.93 o 
   7   1  10      228.10      279.27     77.79 o 
   8   1  10      506.01      389.51    123.27 o 
   9   1  10        0.29       65.33     46.84 o 
 -10   2  10        3.96       50.62     54.12 o 
  -9   2  10        5.74       49.90     66.32 o 
  -8   2  10     1837.99     1685.59    141.89 o 
  -7   2  10      118.43      221.84     40.31 o 
  -6   2  10      337.15      347.09     57.71 o 
  -5   2  10      947.62     1024.02    126.19 o 
  -4   2  10     1610.67     1792.89     73.39 o 
  -3   2  10     1215.63     1251.55     63.14 o 
  -2   2  10     3634.70     3781.48    147.06 o 
  -1   2  10       92.76       82.71     16.88 o 
   0   2  10    11045.16    10799.23    163.33 o 
   1   2  10     7808.59     8307.64    132.81 o 
   2   2  10       53.75       65.82     13.16 o 
   3   2  10     1023.88      956.68     25.98 o 
   4   2  10      780.69      752.13     29.41 o 
   5   2  10     2357.55     2269.40     69.25 o 
   6   2  10     2336.00     2389.25    115.35 o 
   7   2  10       23.72       28.80     13.57 o 
   8   2  10        9.76       70.51     40.93 o 
   9   2  10      186.99      177.02    101.82 o 
 -10   3  10       20.86       56.56     25.01 o 
  -9   3  10      137.19      136.28     31.93 o 
  -8   3  10      286.99      279.49     64.75 o 
  -7   3  10      142.25      140.41     31.84 o 
  -6   3  10       46.84       47.22     19.36 o 
  -5   3  10       14.71       39.29     16.83 o 
  -4   3  10       72.90      112.68     22.99 o 
  -3   3  10      203.95      198.15     35.95 o 
  -2   3  10     1347.33     1266.59     60.69 o 
  -1   3  10       50.77       58.88     13.08 o 
   0   3  10       16.27       30.02     10.13 o 
   1   3  10       28.35       22.25     10.26 o 
   2   3  10        0.32        7.74     15.90 o 
   3   3  10      132.27      125.87     18.23 o 
   4   3  10     1271.79     1136.00     51.49 o 
   5   3  10      967.83      973.23     53.02 o 
   6   3  10      352.00      351.09     54.56 o 
   7   3  10        7.06       23.09     11.91 o 
   8   3  10      100.61      139.79    118.83 o 
   9   3  10       45.05      110.70     59.91 o 
 -10   4  10     2121.40     1842.94    325.74 o 
  -9   4  10       40.04      191.25     60.78 o 
  -8   4  10      444.59      364.84    128.70 o 
  -7   4  10      266.90      293.72     47.28 o 
  -6   4  10      311.77      359.57     65.95 o 
  -5   4  10        0.15       13.65     19.29 o 
  -4   4  10      379.70      346.69     67.11 o 
  -3   4  10      812.50      813.27     93.43 o 
  -2   4  10      298.92      339.49     50.74 o 
  -1   4  10      455.24      571.20    102.10 o 
   0   4  10     4513.81     4247.02     83.62 o 
   1   4  10     1052.51      826.69     73.97 o 
   2   4  10    10264.67    10561.48    167.82 o 
   3   4  10     3203.12     3214.14     59.10 o 
   4   4  10      429.16      319.65     48.29 o 
   5   4  10     7380.57     6885.03    307.07 o 
   6   4  10      110.54      123.95     26.53 o 
   7   4  10     1104.69      979.86     95.78 o 
   8   4  10        3.00      129.93     50.54 o 
 -10   5  10        0.78       78.94     28.02 o 
  -9   5  10       20.84       72.97     37.01 o 
  -8   5  10      906.16      860.18    177.96 o 
  -7   5  10     1421.95     1490.71    175.28 o 
  -6   5  10      159.25      147.66     46.45 o 
  -5   5  10      631.68      898.59    135.77 o 
  -4   5  10       17.56       47.69     23.67 o 
  -3   5  10       42.48       50.74     13.02 o 
  -2   5  10      958.37     1000.61     68.15 o 
  -1   5  10       63.65       99.43     40.93 o 
   0   5  10      284.09      279.65     36.59 o 
   1   5  10       33.52       30.79      9.24 o 
   2   5  10        0.01        7.05     12.40 o 
   3   5  10       66.44       59.46     12.62 o 
   4   5  10        1.24       23.08      8.67 o 
   5   5  10      370.54      298.95     56.79 o 
   6   5  10       40.17       32.31     14.66 o 
   7   5  10       60.51       67.25     50.66 o 
   8   5  10       62.32       44.62     41.91 o 
   9   5  10        0.12       65.09     28.11 o 
 -10   6  10       30.69       56.14     27.86 o 
  -9   6  10      212.05      280.05     74.10 o 
  -8   6  10      148.57      215.63     53.66 o 
  -7   6  10      209.00      232.47     52.28 o 
  -6   6  10      164.86      150.23     33.11 o 
  -5   6  10       49.43       61.09     23.30 o 
  -4   6  10       21.79       34.89     16.18 o 
  -3   6  10     1476.65     1661.60     60.85 o 
  -2   6  10      870.69      948.12     67.36 o 
  -1   6  10      370.51      400.50     55.13 o 
   0   6  10     3692.00     3611.20     99.41 o 
   1   6  10       10.11       33.74     34.05 o 
   2   6  10     4569.53     4755.81    115.30 o 
   3   6  10     2721.77     2839.19     60.92 o 
   4   6  10        1.14       10.56     14.25 o 
   5   6  10      167.52      183.15     33.86 o 
   6   6  10     1013.58      899.03     42.24 o 
   7   6  10      246.96      170.65     51.57 o 
   8   6  10      619.51      756.65    217.45 o 
  -9   7  10       78.58       94.60     44.97 o 
  -8   7  10       21.75       98.32     33.46 o 
  -7   7  10      502.13      463.45     86.54 o 
  -6   7  10       59.80      185.25     48.23 o 
  -5   7  10     1538.16     1858.56    214.37 o 
  -4   7  10       68.91       57.45     16.28 o 
  -3   7  10       11.05       25.75     15.78 o 
  -2   7  10      674.35      712.81     78.89 o 
  -1   7  10      671.87      729.39    112.24 o 
   0   7  10       19.07       52.29     30.13 o 
   1   7  10      156.63      212.09     38.25 o 
   2   7  10       99.87      114.68     28.66 o 
   3   7  10        0.02       27.00     11.77 o 
   4   7  10        0.86        4.46     21.83 o 
   5   7  10      193.60      280.51     58.68 o 
   6   7  10        0.01       40.35     20.94 o 
   7   7  10       14.23       21.27     11.94 o 
   8   7  10       42.46       57.69     50.79 o 
  -9   8  10       27.20       62.59     26.43 o 
  -8   8  10     1089.38      788.73    154.46 o 
  -7   8  10       40.80       95.91     47.21 o 
  -6   8  10      425.51      403.14     70.51 o 
  -5   8  10      280.95      314.21     51.85 o 
  -4   8  10        3.48       58.03     24.50 o 
  -3   8  10     1624.72     1798.62    197.81 o 
  -2   8  10      213.03      272.41     40.34 o 
  -1   8  10      413.30      539.93    104.78 o 
   0   8  10       15.09       52.76     41.42 o 
   1   8  10       31.47       72.98     31.56 o 
   2   8  10       21.13       40.43     36.24 o 
   3   8  10       57.14       72.24     25.39 o 
   4   8  10       11.93       65.53     20.52 o 
   5   8  10      256.61      323.44     76.48 o 
   6   8  10      120.89       81.35     32.19 o 
   7   8  10        3.62       21.80     27.85 o 
  -9   9  10      149.33      124.06     35.08 o 
  -8   9  10      561.43      458.35     83.64 o 
  -7   9  10      203.13      238.99     65.27 o 
  -6   9  10      314.91      312.96     54.62 o 
  -5   9  10        0.53       53.49     25.54 o 
  -4   9  10      470.32      579.69     90.16 o 
  -3   9  10      142.62      123.31     31.56 o 
  -2   9  10      942.06     1014.61    115.95 o 
  -1   9  10        4.60       23.44     61.39 o 
   0   9  10       37.39       41.91     25.64 o 
   1   9  10      168.25      348.37     91.71 o 
   3   9  10       25.50       27.61     30.57 o 
   4   9  10        9.72       11.45     14.75 o 
   5   9  10        2.97       39.51     30.38 o 
   6   9  10       30.63       32.86     21.68 o 
   7   9  10      119.25      143.98     56.71 o 
  -8  10  10        0.00       24.86     15.53 o 
  -7  10  10      132.73      129.22     38.83 o 
  -6  10  10     1481.75     1431.21    173.77 o 
  -5  10  10      358.94      530.35     88.46 o 
  -4  10  10      103.96      119.49     36.67 o 
  -3  10  10       56.46      108.11     79.26 o 
  -2  10  10      461.94      451.16     60.79 o 
  -1  10  10      601.16      648.07     99.13 o 
   0  10  10       84.23      110.70     39.94 o 
   1  10  10      150.89      177.27     44.62 o 
   2  10  10     1092.32     1271.92    267.99 o 
   3  10  10      111.75       65.58     47.83 o 
   4  10  10      282.31      210.06     74.21 o 
   5  10  10       16.08       17.83     12.21 o 
   6  10  10      703.18      493.09    204.88 o 
  -8  11  10        4.91       55.76     21.51 o 
  -7  11  10      261.04      207.33     41.54 o 
  -6  11  10      939.82      813.45    143.03 o 
  -5  11  10      454.37      523.11     87.25 o 
  -4  11  10        4.51       16.08     33.28 o 
  -3  11  10       42.21       33.21     21.08 o 
  -2  11  10       88.46      131.49     30.59 o 
  -1  11  10       75.31       93.93     20.22 o 
   1  11  10      180.35      161.73     54.73 o 
   2  11  10       11.25       31.31     19.48 o 
   3  11  10       57.22       84.07     33.28 o 
   4  11  10       29.29       23.18     18.74 o 
   5  11  10       34.80       37.23     30.57 o 
   6  11  10       14.07       31.09     18.60 o 
  -7  12  10      191.69      173.97     39.44 o 
  -6  12  10       84.74      110.66     37.09 o 
  -5  12  10      600.71      646.40    168.39 o 
  -4  12  10      235.53      215.86     60.78 o 
  -3  12  10        9.38       33.26     14.84 o 
  -2  12  10        1.50       22.63     31.43 o 
  -1  12  10        5.44       43.32     46.60 o 
   0  12  10       37.46       88.95     26.73 o 
   1  12  10       64.50      107.49     36.00 o 
   2  12  10      141.90      128.70     56.21 o 
   3  12  10      164.90      137.32     58.85 o 
   4  12  10        9.51       29.88     33.04 o 
   5  12  10      926.79      934.65     72.98 o 
  -7  13  10       20.88       76.43     32.20 o 
  -6  13  10        5.92       63.32     23.79 o 
  -5  13  10        2.52        6.92     15.61 o 
  -4  13  10       12.04       27.14     24.52 o 
  -3  13  10      135.01      105.28     25.82 o 
  -2  13  10      480.23      585.23    186.76 o 
  -1  13  10        0.44        8.62     13.34 o 
   0  13  10       79.56       64.73     23.54 o 
   1  13  10        2.06       38.82     23.12 o 
   2  13  10       39.46       92.62     33.41 o 
   3  13  10        3.73       14.69     20.42 o 
   4  13  10        0.26       34.02     22.44 o 
  -6  14  10      211.94      131.26     84.93 o 
  -5  14  10      110.03       90.55     44.86 o 
  -4  14  10      963.03     1198.63    302.63 o 
  -3  14  10      128.63      145.28     56.21 o 
  -2  14  10     1247.26     1015.90    155.74 o 
  -1  14  10        7.04       36.53     24.16 o 
   0  14  10      402.16      378.01     76.72 o 
   1  14  10      136.54      108.30     33.99 o 
   2  14  10     2231.11     2229.14    102.32 o 
   3  14  10       27.89       38.44     22.78 o 
  -4  15  10       21.28       75.46     29.94 o 
  -3  15  10      566.88      568.43    106.63 o 
  -2  15  10       14.49       63.26     40.31 o 
  -1  15  10       22.32       82.70     38.85 o 
   0  15  10       54.09       86.77     40.27 o 
   1  15  10       34.88       86.13     34.24 o 
   2  15  10       38.41       43.24     21.79 o 
  -1 -18  11        4.46       23.54     26.38 o 
   0 -18  11        0.45       42.25     28.12 o 
   1 -18  11       88.29       93.28     42.37 o 
   2 -18  11       44.16       31.66     19.37 o 
   3 -18  11      152.27      185.76     61.39 o 
  -3 -17  11        8.27       66.28     26.86 o 
  -2 -17  11     1132.80     1173.98     87.85 o 
  -1 -17  11      284.32      226.85     58.56 o 
   0 -17  11     1157.70     1143.55    193.87 o 
   1 -17  11       48.11       41.53     21.20 o 
   2 -17  11      177.57      233.39     51.70 o 
   3 -17  11       81.50       74.46     37.03 o 
   4 -17  11     2033.37     2142.35    107.85 o 
   5 -17  11      257.82      270.73     89.63 o 
  -4 -16  11       83.75       71.54     36.09 o 
  -3 -16  11       47.33       14.45     40.49 o 
  -2 -16  11       18.96      104.29     46.10 o 
  -1 -16  11       32.21       56.80     23.92 o 
   0 -16  11        0.01       24.91     23.33 o 
   1 -16  11        0.38       46.26     31.01 o 
   2 -16  11      104.76      132.43     49.17 o 
   3 -16  11       29.71       46.67     28.23 o 
   4 -16  11       26.79       -3.95     35.39 o 
   5 -16  11        0.89      148.91     66.81 o 
   6 -16  11        0.00       48.44     26.59 o 
  -5 -15  11      782.62      729.36    124.37 o 
  -4 -15  11       16.64       31.26     27.98 o 
  -3 -15  11      869.52      813.59    200.04 o 
  -2 -15  11       10.89      118.83     58.18 o 
  -1 -15  11       76.83       55.81     36.82 o 
   0 -15  11      225.06      162.15     36.20 o 
   1 -15  11      101.55      165.76     48.28 o 
   2 -15  11      957.75     1061.83    130.94 o 
   3 -15  11     1347.05     1219.77    179.80 o 
   4 -15  11      743.91      633.34    137.04 o 
   5 -15  11      446.44      470.14     81.78 o 
   6 -15  11       54.35       88.50     23.57 o 
  -6 -14  11       33.28      124.01     76.18 o 
  -5 -14  11       25.81       37.88     21.08 o 
  -4 -14  11        0.44       26.32     12.93 o 
  -3 -14  11       29.11       29.35     15.76 o 
  -2 -14  11        0.39       30.64     26.63 o 
  -1 -14  11        0.93       38.32     19.33 o 
   0 -14  11      147.62      163.79     28.51 o 
   1 -14  11       56.72       64.98     51.77 o 
   2 -14  11       95.78      103.53     67.43 o 
   3 -14  11       43.06       89.15     36.30 o 
   4 -14  11       16.57       39.10     27.62 o 
   5 -14  11       50.01       77.40     25.00 o 
   6 -14  11      422.59      412.84     60.76 o 
   7 -14  11        1.04       41.88     19.35 o 
  -6 -13  11     2895.73     3178.78    139.54 o 
  -5 -13  11     1632.71     1514.09     59.86 o 
  -4 -13  11       98.72       66.93     17.93 o 
  -3 -13  11       30.77       49.60     18.93 o 
  -2 -13  11     1014.89     1092.84     92.27 o 
  -1 -13  11      760.54      826.49    100.47 o 
   0 -13  11     1314.95     1326.72    150.44 o 
   1 -13  11      859.06     1009.52    188.73 o 
   2 -13  11      269.80      238.40     55.78 o 
   3 -13  11        5.18        5.23     11.59 o 
   4 -13  11     1874.24     1893.76    171.10 o 
   5 -13  11      141.83      125.92     23.08 o 
   6 -13  11       56.45       59.78     16.22 o 
   7 -13  11       25.65       58.91     22.39 o 
   8 -13  11       23.06       74.17     28.75 o 
  -7 -12  11        5.45       13.62     24.78 o 
  -6 -12  11       37.97       26.91     25.61 o 
  -5 -12  11      316.34      329.18     64.22 o 
  -4 -12  11       37.26       27.81     15.97 o 
  -3 -12  11       22.88       58.18     15.92 o 
  -2 -12  11       95.88      122.63     24.23 o 
  -1 -12  11       23.38       58.57     14.35 o 
   0 -12  11        3.18       44.93     22.16 o 
   1 -12  11      340.92      434.51     70.28 o 
   2 -12  11        1.80       16.36     18.02 o 
   3 -12  11        8.25       36.52     16.51 o 
   4 -12  11      962.75      902.90     96.85 o 
   5 -12  11      688.22      744.02     82.73 o 
   6 -12  11        3.62       37.67     28.84 o 
   7 -12  11      244.68      265.39     42.52 o 
   8 -12  11       23.07       25.19     24.97 o 
  -7 -11  11     1029.14     1073.18    218.23 o 
  -6 -11  11        5.99       24.38     15.72 o 
  -5 -11  11      191.46      247.84     47.50 o 
  -4 -11  11      295.72      305.05     57.94 o 
  -3 -11  11     5260.82     5398.42     98.87 o 
  -2 -11  11        0.09       31.32     12.94 o 
  -1 -11  11      142.31      185.30     36.75 o 
   0 -11  11      309.35      294.65     50.91 o 
   1 -11  11       46.25       45.83     22.48 o 
   2 -11  11     1820.79     1831.49    257.65 o 
   3 -11  11        1.52       32.68     23.37 o 
   4 -11  11      722.98      842.79     83.62 o 
   5 -11  11      271.15      244.35     35.51 o 
   6 -11  11        9.92       -3.92     23.54 o 
   7 -11  11      452.43      547.13    102.61 o 
   8 -11  11       52.25       65.56     26.66 o 
  -8 -10  11      399.49      462.76    129.89 o 
  -7 -10  11      288.22      279.29     72.31 o 
  -6 -10  11      331.93      308.68     56.28 o 
  -5 -10  11       77.49      116.91     28.46 o 
  -4 -10  11       53.23       54.04     20.28 o 
  -3 -10  11      314.27      411.19     56.92 o 
  -2 -10  11        0.47       49.46     15.84 o 
  -1 -10  11       10.57       42.83     21.72 o 
   0 -10  11      100.05      108.77     29.13 o 
   1 -10  11       82.39      112.29     48.57 o 
   2 -10  11       91.44      105.46     32.42 o 
   3 -10  11      151.70      134.21     33.80 o 
   4 -10  11       21.23       55.84     16.08 o 
   5 -10  11      225.43      233.84     34.46 o 
   6 -10  11      232.40      290.90     52.26 o 
   7 -10  11      145.29      145.42     27.18 o 
   8 -10  11      446.06      478.35     88.31 o 
   9 -10  11      128.01       84.62     54.61 o 
  -8  -9  11       16.62       55.61     37.72 o 
  -7  -9  11       21.55       34.47     16.79 o 
  -6  -9  11     5071.71     5016.57    137.64 o 
  -5  -9  11      425.19      545.28     72.73 o 
  -4  -9  11     5777.21     5813.10    273.72 o 
  -3  -9  11     5279.82     5303.14    220.60 o 
  -2  -9  11     1613.95     1565.60     72.23 o 
  -1  -9  11        2.62       23.38     16.03 o 
   0  -9  11     3143.55     2907.41    146.82 o 
   1  -9  11      901.03      978.97    143.95 o 
   2  -9  11     2508.14     2341.44     84.34 o 
   3  -9  11     1333.46     1247.53    123.15 o 
   4  -9  11     4302.77     4097.73    206.37 o 
   5  -9  11     2867.77     2900.67     86.92 o 
   6  -9  11     6329.77     6272.42    163.27 o 
   7  -9  11      399.24      441.37     70.15 o 
   8  -9  11      333.30      340.97     74.28 o 
   9  -9  11      402.54      341.02     94.88 o 
  -9  -8  11      554.06      375.32    125.41 o 
  -8  -8  11      123.84      280.62     65.58 o 
  -7  -8  11      369.88      389.05     76.43 o 
  -6  -8  11      952.84      900.18    152.90 o 
  -5  -8  11      427.87      430.05     80.68 o 
  -4  -8  11      460.31      530.89     78.77 o 
  -3  -8  11       37.32       35.01     18.05 o 
  -2  -8  11      479.81      538.66     74.58 o 
  -1  -8  11      332.54      368.50     63.32 o 
   0  -8  11      234.46      227.35     42.97 o 
   1  -8  11        1.75        8.42     20.71 o 
   2  -8  11      660.03      560.45     49.29 o 
   3  -8  11       36.58       48.19     13.59 o 
   4  -8  11     1993.28     1911.55     92.81 o 
   5  -8  11      406.05      405.29     84.37 o 
   6  -8  11      484.24      439.82     58.60 o 
   7  -8  11      480.13      489.19     60.36 o 
   8  -8  11       94.41      128.34     37.73 o 
   9  -8  11      159.51      197.62     51.59 o 
  -9  -7  11      992.95      854.62    202.39 o 
  -8  -7  11       44.30       68.17     38.32 o 
  -7  -7  11       52.45       69.36     22.80 o 
  -6  -7  11     1196.83     1188.71     70.56 o 
  -5  -7  11     3705.54     3881.71    123.97 o 
  -4  -7  11       18.55       49.09     15.50 o 
  -3  -7  11     1218.57     1124.58    144.79 o 
  -2  -7  11      613.96      607.78    109.24 o 
  -1  -7  11     7959.51     7948.62    179.61 o 
   0  -7  11     1007.26      927.61     40.66 o 
   1  -7  11     1044.53     1192.44     68.42 o 
   2  -7  11        8.04        7.55      6.97 o 
   3  -7  11     1541.89     1330.83    104.73 o 
   4  -7  11     2764.34     2826.32     61.23 o 
   5  -7  11       84.60       64.87     20.43 o 
   6  -7  11      300.33      349.01     47.27 o 
   7  -7  11      287.01      297.66     58.50 o 
   8  -7  11      193.52      208.45     53.29 o 
   9  -7  11      445.47      430.73     98.12 o 
  -9  -6  11      375.27      303.45     95.51 o 
  -8  -6  11      148.02      134.46     49.72 o 
  -7  -6  11       43.83       51.22     27.86 o 
  -6  -6  11      108.71      115.77     27.85 o 
  -5  -6  11      433.49      398.05     77.62 o 
  -4  -6  11        4.13       33.26     18.08 o 
  -3  -6  11      110.34      167.08     28.05 o 
  -2  -6  11      709.77      684.53     46.06 o 
  -1  -6  11       63.42       67.30     17.55 o 
   0  -6  11      793.24      788.97     59.15 o 
   1  -6  11       11.81       26.61      7.81 o 
   2  -6  11        2.34       23.71     14.52 o 
   3  -6  11        0.83        8.52      7.33 o 
   4  -6  11        8.10       14.59      7.84 o 
   5  -6  11      196.71      187.62     53.24 o 
   6  -6  11       29.04       26.40      9.65 o 
   7  -6  11        1.61       29.20     13.44 o 
   8  -6  11      570.39      547.09     91.81 o 
   9  -6  11      986.55      775.20    162.83 o 
  -9  -5  11       11.20       30.68     27.58 o 
  -8  -5  11      551.70      535.66    112.51 o 
  -7  -5  11      296.71      371.11     62.60 o 
  -6  -5  11      368.83      388.94     59.91 o 
  -5  -5  11      216.89      225.95     34.34 o 
  -4  -5  11     6343.76     6474.18    137.76 o 
  -3  -5  11      611.32      646.15     90.75 o 
  -2  -5  11     2466.06     2511.64     85.47 o 
  -1  -5  11        0.21       23.07     24.08 o 
   0  -5  11      530.86      479.16     62.27 o 
   1  -5  11      328.20      360.20     47.48 o 
   2  -5  11     3422.63     3160.26     69.57 o 
   3  -5  11      269.44      196.37     23.60 o 
   4  -5  11      375.74      422.25     57.96 o 
   5  -5  11       52.40       69.42     28.60 o 
   6  -5  11      778.64      803.30     31.92 o 
   7  -5  11       11.63       26.57     17.51 o 
   8  -5  11      717.68      644.06    147.43 o 
   9  -5  11      299.89      272.43     94.26 o 
 -10  -4  11      293.56      255.73     83.40 o 
  -9  -4  11       77.18       80.29     31.88 o 
  -8  -4  11      124.55      153.58     37.52 o 
  -7  -4  11     1597.28     1468.83     75.92 o 
  -6  -4  11     1357.93     1304.39     80.27 o 
  -5  -4  11     2002.98     2103.85    110.08 o 
  -4  -4  11       98.34       69.35     17.41 o 
  -3  -4  11       23.44       23.37     13.71 o 
  -2  -4  11      141.88      192.76     28.45 o 
  -1  -4  11      109.99      137.98     26.60 o 
   0  -4  11       43.01       50.53     11.75 o 
   1  -4  11      491.68      501.20     41.83 o 
   2  -4  11        7.69        7.98      6.72 o 
   3  -4  11       21.52       63.85     23.38 o 
   4  -4  11        4.20       16.92     31.31 o 
   5  -4  11      139.41      146.30     32.05 o 
   6  -4  11      669.12      592.83     85.16 o 
   7  -4  11     1101.83      997.76    133.12 o 
   8  -4  11      102.20       79.76     31.71 o 
   9  -4  11       98.67       56.43     40.06 o 
  10  -4  11        0.43       39.45     60.16 o 
 -10  -3  11      107.62       59.95     43.23 o 
  -9  -3  11       49.02       49.29     28.83 o 
  -8  -3  11        8.96       74.03     21.21 o 
  -7  -3  11      895.53      803.43     96.43 o 
  -6  -3  11      597.74      673.51     74.89 o 
  -5  -3  11      573.83      522.85     74.68 o 
  -4  -3  11        2.18       65.13     20.59 o 
  -3  -3  11      806.69      795.21     59.34 o 
  -2  -3  11       69.82       88.71     44.01 o 
  -1  -3  11    13181.09    10183.24   2270.64 o 
   0  -3  11      244.25      348.72     38.38 o 
   1  -3  11     1257.26     1110.68    156.93 o 
   2  -3  11     2413.56     2581.57    135.11 o 
   3  -3  11     2130.62     2207.24     80.50 o 
   4  -3  11        0.10       27.64     23.55 o 
   5  -3  11      607.93      660.72     84.88 o 
   6  -3  11       26.16       24.25     24.30 o 
   7  -3  11     1445.56     1409.48    202.17 o 
   8  -3  11      132.78      113.73     35.65 o 
   9  -3  11       52.32       27.14     22.68 o 
  10  -3  11        3.41       75.44     57.69 o 
 -10  -2  11      259.36      221.46     73.34 o 
  -9  -2  11       77.11       73.63     33.19 o 
  -8  -2  11      861.41      969.41    135.89 o 
  -7  -2  11        0.73       39.87     45.69 o 
  -6  -2  11       95.65       95.95     22.00 o 
  -5  -2  11      300.03      330.10     45.80 o 
  -4  -2  11      505.88      474.70     77.83 o 
  -3  -2  11       10.87       29.10     12.37 o 
  -2  -2  11      453.79      557.86    104.90 o 
  -1  -2  11      271.48      349.71     51.26 o 
   0  -2  11       10.34       14.60     10.76 o 
   1  -2  11        9.50       11.99      6.12 o 
   2  -2  11        2.25       39.94     26.38 o 
   3  -2  11        0.28        6.70     17.90 o 
   4  -2  11        9.86       55.70     25.59 o 
   5  -2  11       43.50       76.04     31.94 o 
   6  -2  11        1.49       43.86     28.91 o 
   7  -2  11        4.06       47.17     23.02 o 
   8  -2  11      331.25      247.99     72.04 o 
   9  -2  11     1149.16     1112.41    296.35 o 
 -10  -1  11       74.14       98.19     35.75 o 
  -9  -1  11       45.95       83.23     45.49 o 
  -8  -1  11       43.07       57.91     31.35 o 
  -7  -1  11        0.06       25.92     20.46 o 
  -6  -1  11      316.25      344.81     53.18 o 
  -5  -1  11       26.71       25.81     13.28 o 
  -4  -1  11      986.75      911.33    114.86 o 
  -3  -1  11     3467.59     3793.30    105.07 o 
  -2  -1  11       54.34      130.56     28.60 o 
  -1  -1  11       35.48       27.81     14.91 o 
   0  -1  11      136.04      136.96     27.81 o 
   1  -1  11       25.14       24.02     12.35 o 
   2  -1  11     5000.37     4823.40    177.76 o 
   3  -1  11     2131.95     2245.92    133.01 o 
   4  -1  11        2.01       39.98     31.31 o 
   5  -1  11       76.72       74.50     25.76 o 
   6  -1  11     1168.10      794.09    261.74 o 
   7  -1  11      307.53      334.91     99.48 o 
   8  -1  11     1613.19     1633.70     76.21 o 
   9  -1  11        5.34       71.50     59.17 o 
 -10   0  11      359.60      346.37     83.51 o 
  -9   0  11      790.02      748.14    140.75 o 
  -8   0  11       13.00       58.00     18.99 o 
  -7   0  11     1858.64     1971.51     74.82 o 
  -6   0  11      227.77      217.00     39.96 o 
  -5   0  11     2226.15     2163.73    103.83 o 
  -4   0  11        0.09       28.16     14.08 o 
  -3   0  11      645.76      749.53     66.03 o 
  -2   0  11      135.59      111.14     43.15 o 
  -1   0  11      180.28      393.99    125.35 o 
   0   0  11      338.32      323.45     52.19 o 
   1   0  11        6.90       11.22      6.13 o 
   2   0  11        0.04       -2.71     24.65 o 
   3   0  11      104.34      104.53     28.11 o 
   4   0  11      233.84      273.06     54.30 o 
   5   0  11       10.63       -1.36     45.36 o 
   6   0  11      310.00      274.30     26.46 o 
   7   0  11      387.16      473.40     67.94 o 
   8   0  11        4.78        0.63     30.45 o 
   9   0  11      205.42      199.70     73.72 o 
 -10   1  11      955.60      998.44    220.28 o 
  -9   1  11       77.00      138.55     38.95 o 
  -8   1  11        5.86       58.49     20.37 o 
  -7   1  11       38.31       37.19     23.46 o 
  -6   1  11      130.90      102.54     39.05 o 
  -5   1  11      100.36      135.05     30.15 o 
  -4   1  11      218.66      219.03     36.03 o 
  -3   1  11       10.36       39.46     19.71 o 
  -2   1  11        0.99       11.29     16.74 o 
  -1   1  11     8811.48     8344.41    149.79 o 
   0   1  11     5735.30     6079.41    148.62 o 
   1   1  11      988.44      984.92     36.79 o 
   2   1  11      329.87      303.78     16.44 o 
   3   1  11       67.46       81.34     29.55 o 
   4   1  11      737.33      689.64    101.73 o 
   5   1  11     5878.84     4612.08    954.19 o 
   6   1  11      625.80      590.65     41.16 o 
   7   1  11      238.22      257.81     65.83 o 
   8   1  11       24.71       18.24     46.60 o 
   9   1  11      164.66       92.95     59.66 o 
 -10   2  11      151.40      169.25     57.69 o 
  -9   2  11       30.89       47.55     28.35 o 
  -8   2  11     1807.89     1977.90    121.56 o 
  -7   2  11       76.02       81.10     22.41 o 
  -6   2  11      139.83      163.64     30.38 o 
  -5   2  11      405.31      440.70     57.52 o 
  -4   2  11      395.02      451.66     68.01 o 
  -3   2  11        7.74       21.50     17.93 o 
  -2   2  11      338.95      341.81     59.51 o 
  -1   2  11       17.48       19.73      7.91 o 
   0   2  11       48.71       54.97     11.62 o 
   1   2  11       41.07       49.37     11.61 o 
   2   2  11        1.54       11.81      4.66 o 
   3   2  11      195.98      166.70     22.38 o 
   4   2  11       87.48       72.34     16.94 o 
   5   2  11       11.07       16.60      4.70 o 
   6   2  11      994.13      997.03     52.71 o 
   7   2  11       36.76       34.62     30.69 o 
   8   2  11       19.28       78.89     42.90 o 
   9   2  11      845.08      760.10    199.21 o 
 -10   3  11      120.08      112.39     63.06 o 
  -9   3  11      436.49      520.64     90.89 o 
  -8   3  11      416.51      485.33    110.33 o 
  -7   3  11      165.72      217.45     42.00 o 
  -6   3  11       58.64       62.46     22.18 o 
  -5   3  11      157.37      157.76     32.54 o 
  -4   3  11     1469.93     1636.15    146.07 o 
  -3   3  11     1166.76     1268.28    136.89 o 
  -2   3  11     4245.19     4251.44    114.65 o 
  -1   3  11     1941.53     1922.01     65.34 o 
   0   3  11       27.09       35.34     13.81 o 
   1   3  11      178.81      122.82     26.13 o 
   2   3  11     4320.25     4456.97    169.55 o 
   3   3  11       12.85       23.51     10.14 o 
   4   3  11     2473.43     2485.02     63.71 o 
   5   3  11        4.94       12.09     14.17 o 
   6   3  11     1464.20     1438.48     59.47 o 
   7   3  11       30.86       38.21     17.50 o 
   8   3  11     2805.42     3048.03    528.10 o 
   9   3  11      301.77      331.85    136.59 o 
 -10   4  11        0.74       32.05     23.90 o 
  -9   4  11       30.18       28.95     29.00 o 
  -8   4  11       88.37       43.81     25.23 o 
  -7   4  11      240.09      231.30     44.72 o 
  -6   4  11        9.88       56.74     22.56 o 
  -5   4  11      545.54      704.48     77.29 o 
  -4   4  11       85.63       88.08     27.13 o 
  -3   4  11      210.71      213.33     37.31 o 
  -2   4  11        0.08        3.06     15.04 o 
  -1   4  11       66.43       76.92     51.77 o 
   0   4  11        8.09       15.98     17.19 o 
   1   4  11       11.60       22.25     12.48 o 
   2   4  11       32.37       29.23     11.20 o 
   3   4  11      322.23      300.85     39.58 o 
   4   4  11      155.48      139.41     28.97 o 
   5   4  11       93.17      132.03     22.84 o 
   6   4  11      114.71      141.32     31.30 o 
   7   4  11       17.15      117.60     41.91 o 
   8   4  11        2.94       63.36     46.35 o 
 -10   5  11      482.33      366.70     97.50 o 
  -9   5  11      197.47      202.46     52.69 o 
  -8   5  11      213.08      109.42     50.79 o 
  -7   5  11       71.54      118.09     34.59 o 
  -6   5  11     1148.52     1434.22    171.12 o 
  -5   5  11        1.37       -4.02     25.04 o 
  -4   5  11      212.24      222.67     33.24 o 
  -3   5  11      259.24      220.68     38.06 o 
  -2   5  11     2933.16     2877.26    149.83 o 
  -1   5  11     4322.92     4348.01    124.34 o 
   0   5  11     7149.19     7488.74    184.20 o 
   1   5  11      781.53      640.90     96.50 o 
   2   5  11      100.35       70.60     13.97 o 
   3   5  11     1248.10     1192.58     51.61 o 
   4   5  11       32.60       38.00     21.24 o 
   5   5  11     1103.96     1194.48     46.08 o 
   6   5  11      143.78      181.67     54.62 o 
   7   5  11      690.41      958.57    163.21 o 
   8   5  11       78.25       82.84     75.44 o 
  -9   6  11      497.34      535.56     98.93 o 
  -8   6  11       18.70       48.82     26.13 o 
  -7   6  11      369.82      306.42     56.63 o 
  -6   6  11      243.26      316.69     51.65 o 
  -5   6  11       49.67       65.60     23.24 o 
  -4   6  11      308.78      292.62     42.30 o 
  -3   6  11      364.97      380.77     49.28 o 
  -2   6  11      785.81      768.74     90.43 o 
  -1   6  11      879.60      930.48    146.16 o 
   0   6  11       22.29       59.59     25.15 o 
   1   6  11        0.92       33.66     24.07 o 
   2   6  11       14.64       67.06     26.93 o 
   3   6  11       27.46       49.97     19.19 o 
   4   6  11      139.70      132.06     22.53 o 
   5   6  11       25.97       31.93     16.88 o 
   6   6  11        0.12       19.31      9.35 o 
   7   6  11      172.54      143.74     38.46 o 
   8   6  11      339.31      344.92    127.71 o 
  -9   7  11      235.60      214.63     52.12 o 
  -8   7  11      169.17      163.11     55.47 o 
  -7   7  11      201.26      252.01     59.91 o 
  -6   7  11      504.11      512.56     86.16 o 
  -5   7  11      325.52      425.11     77.05 o 
  -4   7  11     2142.56     2227.96     97.98 o 
  -3   7  11      180.93      186.25     33.21 o 
  -2   7  11      886.15      815.95     89.55 o 
  -1   7  11       14.24       11.25     21.50 o 
   0   7  11     3977.04     3877.96     97.59 o 
   1   7  11      957.80     1066.69    191.24 o 
   2   7  11        1.39       38.29     20.38 o 
   3   7  11     2689.94     2569.15     80.00 o 
   4   7  11     3340.08     3691.62     70.58 o 
   5   7  11      155.44      108.78     29.53 o 
   6   7  11       16.61       18.94     19.72 o 
   7   7  11      338.94      202.91     62.62 o 
  -9   8  11      360.33      319.71    129.81 o 
  -8   8  11        4.13       30.53     36.59 o 
  -7   8  11      129.04      178.74     38.52 o 
  -6   8  11        1.92        8.90     67.31 o 
  -5   8  11      332.25      319.37     75.81 o 
  -4   8  11      449.00      662.97    110.44 o 
  -3   8  11      192.59      169.36     45.24 o 
  -2   8  11      224.37      204.37     39.03 o 
  -1   8  11      366.03      383.38     66.32 o 
   0   8  11        0.51       29.52     19.50 o 
   1   8  11      104.50      164.24     42.37 o 
   2   8  11        0.17       15.41     18.14 o 
   3   8  11        8.40       22.14     16.52 o 
   4   8  11      170.72      157.30     66.07 o 
   5   8  11       10.46        3.24     17.30 o 
   6   8  11       23.00       48.27     29.83 o 
   7   8  11       92.68       53.99     37.72 o 
  -8   9  11        6.79       48.96     25.03 o 
  -7   9  11      104.35      120.53     36.78 o 
  -6   9  11        0.24       52.27     22.75 o 
  -5   9  11       57.19       22.82     30.45 o 
  -4   9  11       81.43       92.65     59.05 o 
  -3   9  11      351.83      317.16     68.54 o 
  -2   9  11       28.33       66.74     51.90 o 
  -1   9  11       21.91       39.09     44.13 o 
   0   9  11      104.21      228.79     59.91 o 
   1   9  11      180.19      384.61     91.71 o 
   4   9  11      247.33      132.89     75.69 o 
   5   9  11      178.35      110.79     37.67 o 
   6   9  11        8.84       31.66     20.39 o 
  -8  10  11        0.47       53.58     23.50 o 
  -7  10  11       26.47       55.23     30.24 o 
  -6  10  11      173.80      121.20     49.74 o 
  -5  10  11       77.13      112.35     26.55 o 
  -4  10  11      512.68      534.14     64.69 o 
  -3  10  11      404.53      386.07     58.25 o 
  -2  10  11      332.34      365.57     88.39 o 
  -1  10  11      381.54      314.49     67.82 o 
   0  10  11        3.90       78.40     49.06 o 
   1  10  11       56.04       74.95     24.41 o 
   2  10  11       10.24       12.57     15.78 o 
   3  10  11      145.79      121.05     53.50 o 
   4  10  11       10.96       10.85     25.64 o 
   5  10  11       68.30       40.93     40.19 o 
   6  10  11       23.95       50.79     44.38 o 
  -7  11  11       93.75       99.74     35.53 o 
  -6  11  11      325.10      320.14     97.02 o 
  -5  11  11        0.66       27.36     16.28 o 
  -4  11  11      133.05      160.93     38.33 o 
  -3  11  11        3.25       15.49     26.88 o 
  -2  11  11       47.02       42.21     24.28 o 
  -1  11  11      317.02      337.15     59.43 o 
   0  11  11      827.92      891.75    140.78 o 
   1  11  11     1044.66     1172.81    166.42 o 
   2  11  11      774.54      615.62    208.58 o 
   3  11  11       90.26       81.11     63.36 o 
   4  11  11     2947.15     2552.97    105.03 o 
   5  11  11       35.67       21.70     17.50 o 
  -7  12  11      119.12      145.38     35.40 o 
  -6  12  11       25.46       58.20     24.02 o 
  -5  12  11       68.95       93.65     25.45 o 
  -4  12  11       54.81       56.38     29.03 o 
  -3  12  11       82.04       97.35     27.38 o 
  -2  12  11      457.58      426.46     81.39 o 
  -1  12  11       59.06       30.39     22.52 o 
   0  12  11        5.87        9.25     18.59 o 
   1  12  11        0.28       -5.18     38.95 o 
   2  12  11        6.63       18.98     16.27 o 
   3  12  11        0.03        8.14     39.45 o 
   4  12  11        7.16       20.71     22.68 o 
  -6  13  11       63.91      116.01     28.10 o 
  -5  13  11        3.56       72.33     46.12 o 
  -4  13  11      274.69      314.57     81.61 o 
  -3  13  11       25.17       76.43     28.60 o 
  -2  13  11      102.15       92.62     26.77 o 
  -1  13  11       49.28       22.45     19.89 o 
   0  13  11       19.21       14.29     28.19 o 
   1  13  11      132.70       85.30     47.83 o 
   2  13  11      363.37      333.37    114.36 o 
   3  13  11      627.93      495.70    154.72 o 
  -5  14  11       80.73      151.96     96.65 o 
  -4  14  11      451.97      396.34     65.89 o 
  -3  14  11        0.00       53.92     28.91 o 
  -2  14  11       32.66       46.01     27.12 o 
  -1  14  11        0.09       58.55     30.72 o 
   0  14  11      217.93      184.54     54.82 o 
   1  14  11       29.82       67.14     43.64 o 
   2  14  11      116.27       84.12     27.37 o 
  -3  15  11       16.14       81.58     33.95 o 
  -2  15  11      111.36      122.64     53.79 o 
  -1  15  11       60.53       36.35     21.99 o 
   0  15  11     2654.98     2959.62    550.41 o 
   0 -18  12      505.50      375.92    136.39 o 
   1 -18  12      105.78      103.79     53.49 o 
   2 -18  12        7.77       55.84     30.19 o 
  -2 -17  12       15.89      -16.27     46.35 o 
  -1 -17  12       15.26       45.55     26.48 o 
   0 -17  12       38.49       46.54     24.91 o 
   1 -17  12       20.67       90.29     32.05 o 
   2 -17  12      274.28      270.53     72.48 o 
   3 -17  12      335.82      293.84     63.46 o 
   4 -17  12      131.61      151.86     65.04 o 
  -3 -16  12      447.61      370.79    100.90 o 
  -2 -16  12      316.81      351.60    103.92 o 
  -1 -16  12      323.88      279.58     75.26 o 
   0 -16  12      378.17      443.76    134.24 o 
   1 -16  12        4.23       29.65     30.39 o 
   2 -16  12     2823.36     2854.96    260.97 o 
   3 -16  12      231.73      162.89     47.63 o 
   4 -16  12      387.94      360.79     88.87 o 
   5 -16  12      621.74      549.35    141.03 o 
  -5 -15  12      159.15      133.72     47.58 o 
  -4 -15  12      383.39      257.97     87.45 o 
  -3 -15  12        8.65       37.71     21.56 o 
  -2 -15  12      151.56      163.13     47.13 o 
  -1 -15  12       47.59       46.40     14.11 o 
   0 -15  12        5.10       45.15     21.97 o 
   1 -15  12      134.06      190.19     48.25 o 
   2 -15  12        2.75       43.25     27.90 o 
   3 -15  12      128.30      131.38     42.54 o 
   4 -15  12       13.88       44.89     31.84 o 
   5 -15  12       30.98       75.17     34.25 o 
   6 -15  12        2.18       43.91     19.96 o 
  -5 -14  12        4.07       20.70     19.19 o 
  -4 -14  12       75.31       62.26     26.65 o 
  -3 -14  12      132.63      122.07     37.18 o 
  -2 -14  12       43.67       90.91     38.48 o 
  -1 -14  12      590.86      629.77     83.81 o 
   0 -14  12       45.24       54.16     21.72 o 
   1 -14  12     1305.68     1275.04     98.87 o 
   2 -14  12      276.00      381.55     61.89 o 
   3 -14  12     2343.78     2088.62     81.89 o 
   4 -14  12      363.91      324.93     70.53 o 
   5 -14  12       36.72       68.10     34.01 o 
   6 -14  12        2.19        7.90     22.07 o 
   7 -14  12      393.38      457.61     80.46 o 
  -6 -13  12      136.70      142.31     41.74 o 
  -5 -13  12       15.98       30.30     16.86 o 
  -4 -13  12        0.34       41.06     21.93 o 
  -3 -13  12       50.74       64.67     18.85 o 
  -2 -13  12      150.16      155.26     30.72 o 
  -1 -13  12        7.77       45.35     18.29 o 
   0 -13  12       24.57       23.81     25.39 o 
   1 -13  12        5.78       33.09     23.42 o 
   2 -13  12       50.83       46.32     22.14 o 
   3 -13  12        0.33      -35.75     68.79 o 
   4 -13  12      420.09      377.41     84.57 o 
   5 -13  12       38.60       76.36     26.75 o 
   6 -13  12       67.15       53.58     31.30 o 
   7 -13  12      475.11      511.51     95.79 o 
  -7 -12  12     1019.65     1053.96     91.66 o 
  -6 -12  12      446.67      401.89    107.30 o 
  -5 -12  12      174.06      133.90     37.11 o 
  -4 -12  12      388.36      428.27     74.60 o 
  -3 -12  12      202.40      245.83     47.08 o 
  -2 -12  12        3.81       39.94     17.69 o 
  -1 -12  12      427.00      481.10     60.14 o 
   0 -12  12       84.06       97.68     34.27 o 
   1 -12  12        3.27       52.73     29.59 o 
   2 -12  12       12.97       52.41     28.60 o 
   3 -12  12      236.97      258.81     75.69 o 
   4 -12  12     2777.05     2795.67     92.26 o 
   5 -12  12      677.79      663.93    104.58 o 
   6 -12  12        9.57        2.55     19.31 o 
   7 -12  12       41.06       69.37     23.88 o 
   8 -12  12        1.56       37.29     22.32 o 
  -7 -11  12       46.54       43.76     48.39 o 
  -6 -11  12        0.20       43.28     20.51 o 
  -5 -11  12      195.48      192.77     33.39 o 
  -4 -11  12      247.94      243.98     43.17 o 
  -3 -11  12      203.41      274.88     46.66 o 
  -2 -11  12        3.12       45.80     17.97 o 
  -1 -11  12        0.03       41.18     20.10 o 
   0 -11  12       95.49      119.66     26.47 o 
   1 -11  12      337.83      307.77     55.62 o 
   2 -11  12      177.50      181.37     36.49 o 
   3 -11  12       42.82       48.26     33.04 o 
   4 -11  12       75.13      104.54    102.32 o 
   5 -11  12       92.98      120.05     51.53 o 
   6 -11  12       10.14       37.53     20.12 o 
   7 -11  12       35.80       86.37     35.40 o 
   8 -11  12      274.05      246.38     44.76 o 
  -8 -10  12      209.85      216.16     65.03 o 
  -7 -10  12     1381.90     1379.36     78.77 o 
  -6 -10  12      216.39      206.48     45.65 o 
  -5 -10  12      329.58      339.76     59.14 o 
  -4 -10  12      619.44      660.08    101.22 o 
  -3 -10  12     2020.84     2055.05    124.10 o 
  -2 -10  12      106.19      155.38     28.80 o 
  -1 -10  12      243.94      239.47     39.39 o 
   0 -10  12      527.07      614.87     82.13 o 
   1 -10  12     2419.26     2405.11     90.39 o 
   2 -10  12        1.63       45.28     26.49 o 
   3 -10  12     2787.71     2765.48    110.92 o 
   4 -10  12     2364.61     2171.28    143.43 o 
   5 -10  12     1109.75     1300.63    181.62 o 
   6 -10  12      234.62      212.55     48.86 o 
   7 -10  12     2344.00     2352.58    140.02 o 
   8 -10  12      282.86      275.09     60.98 o 
  -8  -9  12      244.28      354.00     65.27 o 
  -7  -9  12      525.20      505.09    110.62 o 
  -6  -9  12      155.72      147.63     34.11 o 
  -5  -9  12      116.05       76.54     29.04 o 
  -4  -9  12        8.39       15.27     15.70 o 
  -3  -9  12       13.76       57.86     29.84 o 
  -2  -9  12      110.24      136.78     30.75 o 
  -1  -9  12        0.02       36.22     26.12 o 
   0  -9  12        2.85       35.11     35.63 o 
   1  -9  12       67.31       86.20     32.50 o 
   2  -9  12        8.91       43.04     44.25 o 
   3  -9  12      100.25       79.38     25.04 o 
   4  -9  12      179.57      195.74     34.96 o 
   5  -9  12        3.15       32.74     14.25 o 
   6  -9  12      499.14      472.24     70.46 o 
   7  -9  12      377.29      479.89     65.26 o 
   8  -9  12       55.70       63.72     25.10 o 
   9  -9  12       56.13       56.91     31.19 o 
  -8  -8  12      550.95      586.79    115.52 o 
  -7  -8  12     1132.90      945.13    114.80 o 
  -6  -8  12     6277.75     6065.95    170.39 o 
  -5  -8  12     4066.64     4198.94     98.32 o 
  -4  -8  12      414.37      478.99     74.97 o 
  -3  -8  12      205.70      294.71     43.23 o 
  -2  -8  12    10207.54    10489.67    242.08 o 
  -1  -8  12     1039.46     1050.33    243.09 o 
   0  -8  12     1585.46     1668.45     79.84 o 
   1  -8  12      515.45      487.43     78.55 o 
   2  -8  12      874.60      794.07     92.35 o 
   3  -8  12     3350.39     3394.44     67.53 o 
   4  -8  12    19413.38    18245.62    689.01 o 
   5  -8  12      181.79      160.02     33.24 o 
   6  -8  12     1193.10     1062.51     44.47 o 
   7  -8  12        0.15       37.51     39.32 o 
   8  -8  12       45.03       81.28     39.64 o 
   9  -8  12        0.02       60.54     50.05 o 
  -9  -7  12      222.43      140.92     51.07 o 
  -8  -7  12      155.77      142.05     32.94 o 
  -7  -7  12      230.46      201.30     52.45 o 
  -6  -7  12     1043.95      976.34    145.90 o 
  -5  -7  12        2.10       38.08     23.10 o 
  -4  -7  12      150.99      168.06     32.41 o 
  -3  -7  12      491.77      565.62     80.56 o 
  -2  -7  12      148.43      185.31     37.47 o 
  -1  -7  12      532.71      581.51     96.59 o 
   0  -7  12        2.38       49.18     24.75 o 
   1  -7  12       63.53       70.26     14.06 o 
   2  -7  12       15.84       48.49     27.87 o 
   3  -7  12       64.70       58.90     12.72 o 
   4  -7  12      163.50      139.80     22.42 o 
   5  -7  12       82.59      103.14     39.89 o 
   6  -7  12       22.73       29.17     31.92 o 
   7  -7  12        9.55       38.49     52.76 o 
   8  -7  12      130.45      189.79     46.10 o 
   9  -7  12       24.58       50.39     33.05 o 
  -9  -6  12       34.66       37.10     28.56 o 
  -8  -6  12       29.93       42.86     24.22 o 
  -7  -6  12     3467.76     3184.13    137.67 o 
  -6  -6  12      477.47      592.39     95.78 o 
  -5  -6  12     2314.76     2461.53     82.13 o 
  -4  -6  12      943.56      853.84     88.96 o 
  -3  -6  12       93.01      177.17     34.02 o 
  -2  -6  12      183.70      210.59     33.55 o 
  -1  -6  12     1166.28     1386.61     70.86 o 
   0  -6  12      274.29      323.30     55.40 o 
   1  -6  12     6640.59     6215.07    185.33 o 
   2  -6  12     4492.04     4702.25    112.71 o 
   3  -6  12        0.63       22.20     10.14 o 
   4  -6  12     2873.28     2775.86     74.69 o 
   5  -6  12     1314.86     1317.61     98.94 o 
   6  -6  12      347.94      336.19    109.96 o 
   7  -6  12      537.26      672.15    120.69 o 
   8  -6  12        8.82       31.46     28.86 o 
   9  -6  12      528.66      491.74    104.53 o 
  -9  -5  12       80.62       30.45     33.16 o 
  -8  -5  12       22.14       53.72     22.81 o 
  -7  -5  12      347.37      405.28     64.46 o 
  -6  -5  12      456.69      500.09     64.41 o 
  -5  -5  12      543.78      584.31    100.67 o 
  -4  -5  12      466.22      548.35     79.97 o 
  -3  -5  12       24.27       41.48     19.86 o 
  -2  -5  12       85.50       89.54     24.53 o 
  -1  -5  12      447.67      429.14     38.79 o 
   0  -5  12       19.51       15.64      8.76 o 
   1  -5  12      113.38      104.06     18.77 o 
   2  -5  12        0.09       16.20     16.60 o 
   3  -5  12       27.91       31.97     19.20 o 
   4  -5  12       10.73       58.97     20.79 o 
   5  -5  12       25.39       31.13     16.18 o 
   6  -5  12      726.35      865.85    153.10 o 
   7  -5  12      626.18      725.14    130.37 o 
   8  -5  12       47.82       69.35     52.02 o 
   9  -5  12       35.01       61.56     24.10 o 
  -9  -4  12       34.24       80.07     29.62 o 
  -8  -4  12        8.69       35.65     15.06 o 
  -7  -4  12      112.87      140.50     44.85 o 
  -6  -4  12     3203.62     3247.29     90.34 o 
  -5  -4  12     3336.54     3267.28    118.05 o 
  -4  -4  12     1046.34     1108.14    147.98 o 
  -3  -4  12     1215.11     1232.72     50.56 o 
  -2  -4  12      251.62      321.96     65.70 o 
  -1  -4  12      307.54      346.10     47.86 o 
   0  -4  12        2.63       23.69     11.03 o 
   1  -4  12      102.38      104.31     15.96 o 
   2  -4  12       81.73       77.01     21.45 o 
   3  -4  12      703.27      557.30    116.00 o 
   4  -4  12     1810.02     1857.84    151.38 o 
   5  -4  12        0.26       38.32     23.10 o 
   6  -4  12     3051.21     3198.94    219.81 o 
   7  -4  12       51.89      101.80     25.86 o 
   8  -4  12     1527.63     1277.97    189.35 o 
   9  -4  12      110.01       78.32     39.17 o 
  -9  -3  12     2620.68     2405.46     90.36 o 
  -8  -3  12      235.94      239.26     46.07 o 
  -7  -3  12      379.93      374.25     57.87 o 
  -6  -3  12       30.19       50.57     21.43 o 
  -5  -3  12      128.94      176.20     29.48 o 
  -4  -3  12      258.98      291.93     52.52 o 
  -3  -3  12        1.05       29.36     13.64 o 
  -2  -3  12       26.67       41.29     35.87 o 
  -1  -3  12      112.25      112.24     22.02 o 
   0  -3  12        2.08        2.28     13.38 o 
   1  -3  12       82.36      104.06     25.02 o 
   2  -3  12        5.20       20.46     20.96 o 
   3  -3  12      105.97      164.65     30.03 o 
   4  -3  12      216.23      288.84     42.65 o 
   5  -3  12      407.49      479.26     78.17 o 
   6  -3  12      159.16      245.18     63.47 o 
   7  -3  12        3.12       12.55     33.41 o 
   8  -3  12       30.17       68.37     24.36 o 
   9  -3  12        7.22       59.03     26.24 o 
 -10  -2  12      338.14      448.18    133.91 o 
  -9  -2  12      327.12      330.46     64.07 o 
  -8  -2  12       48.50       77.78     25.74 o 
  -7  -2  12       19.88       24.76     22.90 o 
  -6  -2  12      643.95      619.01     99.27 o 
  -5  -2  12     3735.68     3785.78    107.33 o 
  -4  -2  12      237.39      260.01     42.14 o 
  -3  -2  12      851.74     1034.58     68.73 o 
  -2  -2  12       45.75       79.62     28.90 o 
  -1  -2  12     1268.45     1158.50    113.67 o 
   0  -2  12     1602.13     1646.01    101.71 o 
   1  -2  12     1977.04     1819.55     56.40 o 
   2  -2  12        9.72       73.96     57.94 o 
   3  -2  12     2846.41     2778.25    113.79 o 
   4  -2  12      325.20      368.02     59.95 o 
   5  -2  12        2.69       35.18     26.30 o 
   6  -2  12      896.76      965.24    115.37 o 
   7  -2  12      440.15      364.03     65.49 o 
   8  -2  12      257.15      226.82     60.53 o 
   9  -2  12     1520.48     1681.43    282.29 o 
 -10  -1  12       92.34      110.61     33.92 o 
  -9  -1  12       89.78       61.74     44.42 o 
  -8  -1  12      206.01      213.23     41.09 o 
  -7  -1  12      243.48      212.89     32.18 o 
  -6  -1  12      174.28      183.77     30.62 o 
  -5  -1  12      752.89      793.78    112.26 o 
  -4  -1  12       10.49       20.70     16.44 o 
  -3  -1  12     1151.43     1165.88     43.37 o 
  -2  -1  12       24.21       22.55     14.23 o 
  -1  -1  12      157.89      152.17     26.36 o 
   0  -1  12       17.98       22.11      9.08 o 
   1  -1  12        0.03        9.33      9.00 o 
   2  -1  12        0.00       44.38     28.85 o 
   3  -1  12      111.66      140.16     32.54 o 
   4  -1  12       43.63       29.06     23.94 o 
   5  -1  12      131.35       98.73     60.90 o 
   6  -1  12      748.78      949.65    151.82 o 
   7  -1  12       65.55       40.87     47.21 o 
   8  -1  12      205.45      177.42     64.13 o 
   9  -1  12      198.03      352.07    103.06 o 
 -10   0  12       43.28       79.14     32.67 o 
  -9   0  12      154.74      174.01     50.66 o 
  -8   0  12      158.48      122.48     18.56 o 
  -7   0  12      300.67      323.81     48.18 o 
  -6   0  12      187.99      183.28     30.51 o 
  -5   0  12     2334.72     2408.06     89.36 o 
  -4   0  12        4.89        3.57     21.53 o 
  -3   0  12     1983.26     2075.70    110.29 o 
  -2   0  12        0.80       34.20     24.40 o 
  -1   0  12       72.14       70.03     22.31 o 
   0   0  12     2934.74     2885.20    122.06 o 
   1   0  12        0.06       18.46     10.10 o 
   2   0  12        2.40       44.62     46.35 o 
   3   0  12      199.87      235.46     39.63 o 
   4   0  12     1410.36     1501.67    178.01 o 
   5   0  12      818.18      906.86    143.51 o 
   6   0  12     1614.39     1755.92     83.01 o 
   7   0  12       83.27       49.80     48.20 o 
   8   0  12      158.88      189.97     57.46 o 
   9   0  12       83.14       71.50     85.30 o 
 -10   1  12      320.51      303.61     88.53 o 
  -9   1  12     1440.93     1402.35    274.68 o 
  -8   1  12      721.33      714.56    101.68 o 
  -7   1  12       56.46       76.03     23.69 o 
  -6   1  12       41.00       59.95     17.97 o 
  -5   1  12      126.00      141.02     26.04 o 
  -4   1  12       10.66        6.76     23.81 o 
  -3   1  12       18.82       33.14     11.95 o 
  -2   1  12      279.51      329.44     60.18 o 
  -1   1  12      704.67      722.47    102.66 o 
   0   1  12       77.75       85.49     20.76 o 
   1   1  12       37.30       28.69      6.54 o 
   2   1  12       27.83       17.80     11.23 o 
   3   1  12      273.00      290.76     69.85 o 
   4   1  12        1.40        4.14     25.72 o 
   5   1  12      225.78      281.67     72.03 o 
   6   1  12      137.96      122.29     59.79 o 
   7   1  12      285.28      304.13     71.37 o 
   8   1  12      315.53      375.73    151.13 o 
   9   1  12        7.15       50.05     33.78 o 
 -10   2  12       75.81       85.53     52.85 o 
  -9   2  12       46.64      107.27     38.21 o 
  -8   2  12       41.43       88.97     25.92 o 
  -7   2  12      179.48      214.28     48.73 o 
  -6   2  12      431.30      467.37     66.87 o 
  -5   2  12     2080.51     2070.46     63.60 o 
  -4   2  12      182.12      196.55     32.31 o 
  -3   2  12     5500.59     5350.68    110.68 o 
  -2   2  12      426.84      555.35     86.86 o 
  -1   2  12     1302.02     1069.29    102.79 o 
   0   2  12       21.95       38.49     16.09 o 
   1   2  12     3219.08     3476.13    157.51 o 
   2   2  12     1228.93     1154.36     37.55 o 
   3   2  12     4100.63     3680.43    166.90 o 
   4   2  12     1031.54      957.66     96.28 o 
   5   2  12        7.91        2.93      2.84 o 
   6   2  12       19.44       32.98     25.74 o 
   7   2  12      343.98      441.36    129.81 o 
   8   2  12      100.61      135.60     93.19 o 
   9   2  12     1166.68     1190.07    367.84 o 
  -9   3  12       19.25       47.24     30.39 o 
  -8   3  12      467.40      467.68     65.90 o 
  -7   3  12      712.02      781.53    115.67 o 
  -6   3  12       83.51      154.19     26.27 o 
  -5   3  12      346.74      398.39     49.45 o 
  -4   3  12      388.51      412.90     59.70 o 
  -3   3  12      206.10      252.42     38.94 o 
  -2   3  12      159.06      174.48     34.76 o 
  -1   3  12      357.28      413.36     77.54 o 
   0   3  12        0.08       11.20     11.20 o 
   1   3  12       89.22       82.03     16.32 o 
   2   3  12        2.87       16.04     11.09 o 
   3   3  12       27.13       19.52     17.68 o 
   4   3  12      289.19      291.25     41.29 o 
   5   3  12       25.20       60.63     18.31 o 
   6   3  12      804.79      680.38     47.77 o 
   7   3  12      180.80      213.83     50.54 o 
   8   3  12      245.54      223.37     98.86 o 
  -9   4  12      113.15      136.84     41.07 o 
  -8   4  12       22.28       66.54     25.58 o 
  -7   4  12      169.46      242.24     42.89 o 
  -6   4  12      715.83      909.18    109.41 o 
  -5   4  12      381.82      319.23     46.44 o 
  -4   4  12      320.48      233.99     35.58 o 
  -3   4  12       10.35       37.70     21.16 o 
  -2   4  12      208.26      263.79     49.25 o 
  -1   4  12      699.95      698.86    105.12 o 
   0   4  12      587.46      535.35     96.50 o 
   1   4  12     1461.69     1299.85     76.98 o 
   2   4  12     1578.88     1533.88     39.37 o 
   3   4  12      577.35      506.76     26.03 o 
   4   4  12      951.11      938.31     45.49 o 
   5   4  12       33.16       44.44     17.33 o 
   6   4  12     3749.23     3735.88    186.89 o 
   7   4  12      984.29     1396.68    223.37 o 
   8   4  12     2349.41     2329.60    437.37 o 
  -9   5  12      642.35      620.89    155.77 o 
  -8   5  12      305.21      271.27     71.01 o 
  -7   5  12      842.71     1066.42    171.27 o 
  -6   5  12      212.99      195.16     47.16 o 
  -5   5  12        0.59       38.63     29.42 o 
  -4   5  12      101.70      133.82     58.07 o 
  -3   5  12      103.36      148.83     28.57 o 
  -2   5  12       80.12      109.36     20.79 o 
  -1   5  12      275.71      344.01     60.99 o 
   0   5  12      611.41      591.09    149.04 o 
   1   5  12       77.67       79.69     26.48 o 
   2   5  12       24.78       48.06     22.19 o 
   3   5  12       77.48       63.58     16.31 o 
   4   5  12       70.46      102.79     27.24 o 
   5   5  12        0.79       11.25     13.15 o 
   6   5  12        9.24       29.51     19.78 o 
   7   5  12       33.42       87.03     63.86 o 
   8   5  12       76.93      135.35     47.34 o 
  -9   6  12       76.54      153.72     55.10 o 
  -8   6  12     1016.62      876.10    149.97 o 
  -7   6  12       63.68      149.15     73.10 o 
  -6   6  12      100.02       63.75     27.77 o 
  -5   6  12      155.83      139.74     31.86 o 
  -4   6  12      756.46      749.60     73.84 o 
  -3   6  12        1.53       43.69     20.08 o 
  -2   6  12     1266.00     1552.32    157.20 o 
  -1   6  12     6574.89     6564.81    147.43 o 
   0   6  12        1.77       38.51     18.84 o 
   1   6  12      591.15      604.17     98.01 o 
   2   6  12       36.31       45.38     22.43 o 
   3   6  12      544.70      613.03    141.89 o 
   4   6  12      178.00      196.30     37.00 o 
   5   6  12     1443.18     1282.01     52.21 o 
   6   6  12        1.78       26.56     18.86 o 
   7   6  12       14.86       21.20     28.11 o 
  -9   7  12       81.12      178.47     62.35 o 
  -8   7  12       13.94       49.83     37.46 o 
  -7   7  12      688.28      662.07    104.39 o 
  -6   7  12      162.51      120.01     45.04 o 
  -5   7  12      259.83      272.51     54.50 o 
  -4   7  12     2414.91     2421.33    155.10 o 
  -3   7  12     1296.18     1328.18    133.48 o 
  -2   7  12      151.12      182.69     40.27 o 
  -1   7  12      394.43      393.99     92.44 o 
   0   7  12       31.86       85.24     21.92 o 
   1   7  12       61.47       78.76     25.34 o 
   2   7  12        9.00       60.39     22.92 o 
   3   7  12      186.68      138.97     36.82 o 
   4   7  12       60.18       53.97     23.79 o 
   5   7  12       55.75       20.84     11.36 o 
   6   7  12       28.47       99.11     61.14 o 
   7   7  12      186.35      128.70     71.25 o 
  -8   8  12      124.24      108.69     64.59 o 
  -7   8  12      685.57      674.41    126.24 o 
  -6   8  12      209.74      186.50     70.39 o 
  -5   8  12       21.19       58.16     26.66 o 
  -4   8  12     1937.09     2357.11     99.16 o 
  -3   8  12      454.01      536.06     69.47 o 
  -2   8  12     1455.53     1459.18    185.83 o 
  -1   8  12      831.26      739.00    126.59 o 
   0   8  12      131.52      209.72     55.84 o 
   1   8  12     3601.58     3967.95    199.82 o 
   2   8  12     1168.71     1135.15    149.96 o 
   3   8  12       96.35      126.88     41.79 o 
   4   8  12      169.07       85.30     68.54 o 
   5   8  12       84.73       31.81     21.16 o 
   6   8  12      966.48      770.70    243.09 o 
  -8   9  12        0.19       47.01     44.42 o 
  -7   9  12      107.26      181.53     47.97 o 
  -6   9  12      361.63      295.99     59.32 o 
  -5   9  12      101.16       84.52     60.03 o 
  -4   9  12       64.63       79.30     44.99 o 
  -3   9  12      211.65      224.67     40.40 o 
  -2   9  12       14.13       37.33     32.67 o 
  -1   9  12      108.55      142.26     53.25 o 
   0   9  12      172.26      216.47     56.21 o 
   1   9  12      183.48      226.33     67.80 o 
   3   9  12      125.67       66.57     41.42 o 
   4   9  12        4.84       11.83     15.78 o 
   5   9  12        2.48       12.33     14.55 o 
   6   9  12        5.45       28.60     34.27 o 
  -7  10  12       66.78       57.62     23.08 o 
  -6  10  12      846.33      702.96    115.28 o 
  -5  10  12      335.88      299.96     63.96 o 
  -4  10  12      184.43      221.26     48.71 o 
  -3  10  12      382.63      325.88     80.50 o 
  -2  10  12       57.80       13.97     23.76 o 
  -1  10  12      355.42      384.80     62.61 o 
   0  10  12       86.49       25.15     20.22 o 
   1  10  12        8.63       34.76     43.15 o 
   2  10  12      797.55      709.06     57.69 o 
   3  10  12       25.39       39.45     21.94 o 
   4  10  12       15.86       30.08     27.61 o 
  -7  11  12      444.73      264.18     79.51 o 
  -6  11  12      658.00      510.61    136.19 o 
  -5  11  12        0.04        5.31     22.50 o 
  -4  11  12      275.92      241.14     75.69 o 
  -3  11  12      803.31      949.98    148.19 o 
  -2  11  12       18.19       59.22     29.20 o 
  -1  11  12       10.37       23.17     19.62 o 
   0  11  12        8.88       59.91     33.04 o 
   1  11  12        4.42       71.74     32.05 o 
   2  11  12        9.29        0.00     26.63 o 
   3  11  12       44.38       57.20     32.79 o 
  -6  12  12      166.64      144.17    102.93 o 
  -5  12  12      216.28      195.81     50.44 o 
  -4  12  12      494.91      470.74     85.22 o 
  -3  12  12       89.63      109.76     33.03 o 
  -2  12  12      378.93      409.35    125.24 o 
  -1  12  12      365.70      208.14     64.81 o 
   0  12  12       74.52       78.99     37.10 o 
   1  12  12        1.57       45.61     43.64 o 
   2  12  12     1483.69     1492.58     85.80 o 
   3  12  12        2.23       42.16     35.75 o 
   4  12  12     1367.07     1613.39     84.56 o 
  -5  13  12       59.00       63.10     28.12 o 
  -4  13  12      157.65      131.45     36.47 o 
  -3  13  12        2.29       60.14     25.69 o 
  -2  13  12        0.34       43.44     26.99 o 
  -1  13  12       15.18       21.11     16.03 o 
   0  13  12      197.10      131.41     98.86 o 
   1  13  12       25.17       85.80     40.43 o 
   2  13  12       35.99       32.54     27.12 o 
   3  13  12       62.55       65.40     37.04 o 
  -4  14  12       13.16       45.89     30.36 o 
  -3  14  12      314.21      233.52     52.08 o 
  -2  14  12       67.72       68.54     67.55 o 
  -1  14  12       69.45      205.86     62.38 o 
   0  14  12      131.38      150.39     84.56 o 
   1  14  12      311.26      371.03    118.65 o 
  -1 -17  13      414.85      318.80     98.71 o 
   0 -17  13       60.36       50.20     25.82 o 
   1 -17  13     1230.01     1093.49    296.26 o 
   2 -17  13       25.40       35.74     23.34 o 
   3 -17  13     1655.55     1934.53    168.02 o 
  -3 -16  13      132.85      109.40     33.32 o 
  -2 -16  13      123.53      108.87     48.81 o 
  -1 -16  13       86.93      116.73     35.13 o 
   0 -16  13       17.84       65.09     34.42 o 
   1 -16  13       15.17       49.21     30.54 o 
   2 -16  13       22.19       68.18     32.46 o 
   3 -16  13       80.98      109.06     34.57 o 
   4 -16  13      221.62      132.08     59.00 o 
   5 -16  13       41.18       72.23     44.01 o 
  -4 -15  13       15.54       57.46     31.99 o
[truncated: 126,302 more chars]
